# Supplementary material for: MHC Adaptive Divergence between Closely Related and Sympatric African Cichlids
Source: PLoS One. 2007 Aug 15;2(8):e734. doi: 10.1371/journal.pone.0000734 (PMC1939875; doi:10.1371/journal.pone.0000734)
Supplement: Figure S1 — List of intron 1 and exon 2 alleles found in each sampled individual. Each individual fish identifier is given in the leftmost column followed by its species, population and its alleles. Alleles are numbered 1-164 and 1-196 for intron 1 and exon 2 alleles respectively. Individual sequences were deposited in the GenBank database under accession number EF539902-EF540320. (0.09 MB XLS) [file pone.0000734.s001.xls]

## Sheet: Sheet1
Individual	Species	Population	Intron 1 alleles						Exon 2 alleles
Psemmil_l10	Pseudotropheus emmiltos	Luwino Reef	24	6	17				51	19	10
Psemmil_l11	Pseudotropheus emmiltos	Luwino Reef	53	118	87				55	51	10
Psemmil_l12	Pseudotropheus emmiltos	Luwino Reef	10	8	49				103	155	12
Psemmil_l13	Pseudotropheus emmiltos	Luwino Reef	40	28	129				163	160	22
Psemmil_l14	Pseudotropheus emmiltos	Luwino Reef	51	25					167	56
Psemmil_l15	Pseudotropheus emmiltos	Luwino Reef	162	146					61	56
Psemmil_l16	Pseudotropheus emmiltos	Luwino Reef	29	3	6	17	111		55	19	10	51	65
Psemmil_l17	Pseudotropheus emmiltos	Luwino Reef	40	27	20				22	44	180
Psemmil_l18	Pseudotropheus emmiltos	Luwino Reef	45	51	25				25	56	46
Psemmil_l19	Pseudotropheus emmiltos	Luwino Reef	40	112	106				175	165	21
Psemmil_l20	Pseudotropheus emmiltos	Luwino Reef	10	49	8				9	12	36
Psemmil_l21	Pseudotropheus emmiltos	Luwino Reef	22	40					45	21
Psemmil_l22	Pseudotropheus emmiltos	Luwino Reef	51	10					56	7
Psemmil_l23	Pseudotropheus emmiltos	Luwino Reef	128	64	43				44	12	137
Psemmil_l24	Pseudotropheus emmiltos	Luwino Reef	11	15	8				4	12	95
Psemmil_l25	Pseudotropheus emmiltos	Luwino Reef	10	40	78				104	134	93
Psemmil_l26	Pseudotropheus emmiltos	Luwino Reef	8	10	24				12	7	51
Psemmil_l27	Pseudotropheus emmiltos	Luwino Reef	40	24					22	174
Psemmil_l28	Pseudotropheus emmiltos	Luwino Reef	51	15	141				56	4	196
Psemmil_l29	Pseudotropheus emmiltos	Luwino Reef	10	21	51				3	56	6	99
Psemmil_l30	Pseudotropheus emmiltos	Luwino Reef	24	10	17				176	92	10
Psemmil_l31	Pseudotropheus emmiltos	Luwino Reef	36	139					69	58
Psemmil_l33	Pseudotropheus emmiltos	Luwino Reef	6	17					132	11
Psemmil_l34	Pseudotropheus emmiltos	Luwino Reef	8						12
Psemmil_l36	Pseudotropheus emmiltos	Luwino Reef	10	28					7	40
Psemmil_l37	Pseudotropheus emmiltos	Luwino Reef	45	25	94				169	70	25
Psemmil_l40	Pseudotropheus emmiltos	Luwino Reef	27	10	40	49			156	44	9	22
Psemmil_l5	Pseudotropheus emmiltos	Luwino Reef	133						52
Psemmil_l6	Pseudotropheus emmiltos	Luwino Reef	53	74					83	55
Psemmil_l8	Pseudotropheus emmiltos	Luwino Reef	10						7
Psemmil_l9	Pseudotropheus emmiltos	Luwino Reef	45						141
Psemmil_m1	Pseudotropheus emmiltos	Mpanga Rocks	50	5	79				158	102	128
Psemmil_m100	Pseudotropheus emmiltos	Mpanga Rocks	10	16					91	4
Psemmil_m101	Pseudotropheus emmiltos	Mpanga Rocks	10						7
Psemmil_m103	Pseudotropheus emmiltos	Mpanga Rocks	71	163	109				193	171	7
Psemmil_m106	Pseudotropheus emmiltos	Mpanga Rocks	10						89
Psemmil_m3	Pseudotropheus emmiltos	Mpanga Rocks	80						107
Psemmil_m4	Pseudotropheus emmiltos	Mpanga Rocks	5						124
Psemmil_m5	Pseudotropheus emmiltos	Mpanga Rocks	30						1
Psemmil_m58	Pseudotropheus emmiltos	Mpanga Rocks	9	108					170	13
Psemmil_m59	Pseudotropheus emmiltos	Mpanga Rocks	90	49	10				3	36	78
Psemmil_m60	Pseudotropheus emmiltos	Mpanga Rocks	19	24	9				186	13	3
Psemmil_m61	Pseudotropheus emmiltos	Mpanga Rocks	19	35					3	60
Psemmil_m62	Pseudotropheus emmiltos	Mpanga Rocks	83	7					152	17
Psemmil_m63	Pseudotropheus emmiltos	Mpanga Rocks	41	47	103				181	39	30
Psemmil_m64	Pseudotropheus emmiltos	Mpanga Rocks	52	31	40				56	21	64
Psemmil_m65	Pseudotropheus emmiltos	Mpanga Rocks	41	47					30	39
Psemmil_m66	Pseudotropheus emmiltos	Mpanga Rocks	5	15	98				20	3	187
Psemmil_m67	Pseudotropheus emmiltos	Mpanga Rocks	102	5					48	18
Psemmil_m68	Pseudotropheus emmiltos	Mpanga Rocks	39	6					31	123
Psemmil_m69	Pseudotropheus emmiltos	Mpanga Rocks	6	15	160				127	190	4
Psemmil_m70	Pseudotropheus emmiltos	Mpanga Rocks	15	8	13				4	114	8
Psemmil_m71	Pseudotropheus emmiltos	Mpanga Rocks	30	124					48	67
Psemmil_m72	Pseudotropheus emmiltos	Mpanga Rocks	39	1	40				21
Psemmil_m73	Pseudotropheus emmiltos	Mpanga Rocks	54	152	58				111	130	31
Psemmil_m75	Pseudotropheus emmiltos	Mpanga Rocks	44	63					33	119
Psemmil_m76	Pseudotropheus emmiltos	Mpanga Rocks	120	25	45				166	46	25
Psemmil_m79	Pseudotropheus emmiltos	Mpanga Rocks	5	35					131	60
Psemmil_m80	Pseudotropheus emmiltos	Mpanga Rocks	39	48					37	139
Psemmil_m81	Pseudotropheus emmiltos	Mpanga Rocks	5	8	153				20	140	133	12
Psemmil_m82	Pseudotropheus emmiltos	Mpanga Rocks	36	44					58	33
Psemmil_m83	Pseudotropheus emmiltos	Mpanga Rocks	45						25
Psemmil_m84	Pseudotropheus emmiltos	Mpanga Rocks	31	52	5				66	125	56
Psemmil_m85	Pseudotropheus emmiltos	Mpanga Rocks	44						33
Psemmil_m86	Pseudotropheus emmiltos	Mpanga Rocks	16	117					4	54
Psemmil_m87	Pseudotropheus emmiltos	Mpanga Rocks	142	135	86				68	161	154
Psemmil_m88	Pseudotropheus emmiltos	Mpanga Rocks	41	48					148	37
Psemmil_m90	Pseudotropheus emmiltos	Mpanga Rocks	35	1					189	109
Psemmil_m92	Pseudotropheus emmiltos	Mpanga Rocks	150						144
Psemmil_m93	Pseudotropheus emmiltos	Mpanga Rocks	1	144					110	60
Psemmil_m94	Pseudotropheus emmiltos	Mpanga Rocks	10						4
Psemmil_m95	Pseudotropheus emmiltos	Mpanga Rocks	13	77	28				97	40	8
Psemmil_m97	Pseudotropheus emmiltos	Mpanga Rocks	10						80
Psemmil_m99	Pseudotropheus emmiltos	Mpanga Rocks	10	132					54	7
Psfainz_l1	Pseudotropheus fainzilberi	Luwino Reef	20	72					47	87
Psfainz_l14	Pseudotropheus fainzilberi	Luwino Reef	18						3
Psfainz_l15	Pseudotropheus fainzilberi	Luwino Reef	12	10	123				8	7	43
Psfainz_l16	Pseudotropheus fainzilberi	Luwino Reef	42	37	10				32	61	3
Psfainz_l17	Pseudotropheus fainzilberi	Luwino Reef	45						25
Psfainz_l18	Pseudotropheus fainzilberi	Luwino Reef	4	116	130	66			54	53	12	14
Psfainz_l19	Pseudotropheus fainzilberi	Luwino Reef	10	99	151				75	143	45
Psfainz_l2	Pseudotropheus fainzilberi	Luwino Reef	45	10	25				25	168	7
Psfainz_l20	Pseudotropheus fainzilberi	Luwino Reef	23	65					54	12
Psfainz_l21	Pseudotropheus fainzilberi	Luwino Reef	23	17					52	11
Psfainz_l23	Pseudotropheus fainzilberi	Luwino Reef	81						8
Psfainz_l25	Pseudotropheus fainzilberi	Luwino Reef	36	126					49	58
Psfainz_l26	Pseudotropheus fainzilberi	Luwino Reef	46	119					147	41	42
Psfainz_l27	Pseudotropheus fainzilberi	Luwino Reef	50	13	44				38	35	101
Psfainz_l28	Pseudotropheus fainzilberi	Luwino Reef	21	8	42				12	32	179
Psfainz_l29	Pseudotropheus fainzilberi	Luwino Reef	22	5	40				164	126	136	146
Psfainz_l3	Pseudotropheus fainzilberi	Luwino Reef	4	131	154				21	53	14
Psfainz_l30	Pseudotropheus fainzilberi	Luwino Reef	40						21
Psfainz_l33	Pseudotropheus fainzilberi	Luwino Reef	10	89	56				86	129	7
Psfainz_l34	Pseudotropheus fainzilberi	Luwino Reef	37	40					61	194
Psfainz_l35	Pseudotropheus fainzilberi	Luwino Reef	92	125	6				3	42	19
Psfainz_l37	Pseudotropheus fainzilberi	Luwino Reef	10	39	155				90	138	195
Psfainz_l39	Pseudotropheus fainzilberi	Luwino Reef	17	110					10	51
Psfainz_l4	Pseudotropheus fainzilberi	Luwino Reef	18	30	26				162	1	3
Psfainz_l41	Pseudotropheus fainzilberi	Luwino Reef	122						74	177
Psfainz_l43	Pseudotropheus fainzilberi	Luwino Reef	4	18					14	3
Psfainz_l45	Pseudotropheus fainzilberi	Luwino Reef	45	53					142	55
Psfainz_l5	Pseudotropheus fainzilberi	Luwino Reef	10	26	85				85	42	6
Psfainz_l6	Pseudotropheus fainzilberi	Luwino Reef	2						16
Psfainz_l7	Pseudotropheus fainzilberi	Luwino Reef	38	26	10	73			28	151	84	42
Psfainz_l8	Pseudotropheus fainzilberi	Luwino Reef	10	68					88	94
Psfainz_m1	Pseudotropheus fainzilberi	Mpanga Rocks	10	8	136	138	67	113	2	3	96	54	12
Psfainz_m10	Pseudotropheus fainzilberi	Mpanga Rocks	101	11	38				45	26	4
Psfainz_m11	Pseudotropheus fainzilberi	Mpanga Rocks	55						122
Psfainz_m13	Pseudotropheus fainzilberi	Mpanga Rocks	24	8	62				54	12	17
Psfainz_m14	Pseudotropheus fainzilberi	Mpanga Rocks	84	96	7				153	182	17
Psfainz_m15	Pseudotropheus fainzilberi	Mpanga Rocks	15						3
Psfainz_m16	Pseudotropheus fainzilberi	Mpanga Rocks	38						27
Psfainz_m17	Pseudotropheus fainzilberi	Mpanga Rocks	38	159					23	27
Psfainz_m18	Pseudotropheus fainzilberi	Mpanga Rocks	24	18					54	3
Psfainz_m19	Pseudotropheus fainzilberi	Mpanga Rocks	38	47					100	27
Psfainz_m2	Pseudotropheus fainzilberi	Mpanga Rocks	38	35	4				60	14	27
Psfainz_m20	Pseudotropheus fainzilberi	Mpanga Rocks	164						35
Psfainz_m21	Pseudotropheus fainzilberi	Mpanga Rocks	40	15					73	21
Psfainz_m23	Pseudotropheus fainzilberi	Mpanga Rocks	147	97	10				72	184	26
Psfainz_m24	Pseudotropheus fainzilberi	Mpanga Rocks	156	158	15				26	3	34
Psfainz_m25	Pseudotropheus fainzilberi	Mpanga Rocks	57	88					15	108
Psfainz_m27	Pseudotropheus fainzilberi	Mpanga Rocks	29	10	107				3	183	2
Psfainz_m28	Pseudotropheus fainzilberi	Mpanga Rocks	10						3
Psfainz_m3	Pseudotropheus fainzilberi	Mpanga Rocks	42	10	21				4	3	178	32
Psfainz_m30	Pseudotropheus fainzilberi	Mpanga Rocks	127	43	121				49	185	29
Psfainz_m31	Pseudotropheus fainzilberi	Mpanga Rocks	24	10	69				54	7	3
Psfainz_m32	Pseudotropheus fainzilberi	Mpanga Rocks	39						24
Psfainz_m33	Pseudotropheus fainzilberi	Mpanga Rocks	10	7	148				26	17
Psfainz_m34	Pseudotropheus fainzilberi	Mpanga Rocks	10	8	114				3	54	112
Psfainz_m4	Pseudotropheus fainzilberi	Mpanga Rocks	82	60	157	24			76	34	54	18
Psfainz_m40	Pseudotropheus fainzilberi	Mpanga Rocks	39	10					24	7
Psfainz_m43	Pseudotropheus fainzilberi	Mpanga Rocks	10	33					7	59
Psfainz_m44	Pseudotropheus fainzilberi	Mpanga Rocks	70	6					7	19
Psfainz_m45	Pseudotropheus fainzilberi	Mpanga Rocks	10	24					7	54
Psfainz_m49	Pseudotropheus fainzilberi	Mpanga Rocks	39	10					24	7
Psfainz_m5	Pseudotropheus fainzilberi	Mpanga Rocks	15	17	3	59	143		18	71	60	11	118
Psfainz_m50	Pseudotropheus fainzilberi	Mpanga Rocks	10	75					7	81
Psfainz_m6	Pseudotropheus fainzilberi	Mpanga Rocks	40	76					7	29
Psfainz_m7	Pseudotropheus fainzilberi	Mpanga Rocks	39						24
Psfainz_m8	Pseudotropheus fainzilberi	Mpanga Rocks	145						191
Psfainz_m9	Pseudotropheus fainzilberi	Mpanga Rocks	8	4	115				54	12	14
Psfainz_r316	Pseudotropheus fainzilberi	Chirwa Island	38	20					27	47
Psfainz_r317	Pseudotropheus fainzilberi	Chirwa Island	10	38					4	7	26
Psfainz_r318	Pseudotropheus fainzilberi	Chirwa Island	20	29					2	47
Psfainz_r319	Pseudotropheus fainzilberi	Chirwa Island	46	10	137				41	2	7	3
Psfainz_r320	Pseudotropheus fainzilberi	Chirwa Island	20	10	104				7	172	43
Psfainz_r322	Pseudotropheus fainzilberi	Chirwa Island	10	17					7	10
Psfainz_r325	Pseudotropheus fainzilberi	Chirwa Island	38						27	145
Psfainz_r326	Pseudotropheus fainzilberi	Chirwa Island	32	10	14				57	7	105	106
Psfainz_r328	Pseudotropheus fainzilberi	Chirwa Island	18	10	32				7	57	82
Psfainz_r341	Pseudotropheus fainzilberi	Chirwa Island	28	33					159	59
Psfainz_r342	Pseudotropheus fainzilberi	Chirwa Island	40	8	105				45	21	115
Psfainz_r343	Pseudotropheus fainzilberi	Chirwa Island	38						27
Psfainz_r344	Pseudotropheus fainzilberi	Chirwa Island	10	51					3	56
Psfainz_r345	Pseudotropheus fainzilberi	Chirwa Island	38						27
Psfainz_r346	Pseudotropheus fainzilberi	Chirwa Island	22	40	140				135	63	45
Psfainz_r347	Pseudotropheus fainzilberi	Chirwa Island	18						3
Psfainz_r348	Pseudotropheus fainzilberi	Chirwa Island	17	93					10	3
Psfainz_r349	Pseudotropheus fainzilberi	Chirwa Island	134						173
Psfainz_r351	Pseudotropheus fainzilberi	Chirwa Island	46						41
Psfainz_r352	Pseudotropheus fainzilberi	Chirwa Island	18						3
Psfainz_r353	Pseudotropheus fainzilberi	Chirwa Island	100						45
Psfainz_r354	Pseudotropheus fainzilberi	Chirwa Island	10	38	34				77	62	26
Psfainz_r355	Pseudotropheus fainzilberi	Chirwa Island	38						26	28
Psfainz_r356	Pseudotropheus fainzilberi	Chirwa Island	17	24					10	51
Psfainz_r357	Pseudotropheus fainzilberi	Chirwa Island	22	40					21	45
Psfainz_r358	Pseudotropheus fainzilberi	Chirwa Island	32	34					62	188
Psfainz_r359	Pseudotropheus fainzilberi	Chirwa Island	3	95	32				117	5	57
Psfainz_r360	Pseudotropheus fainzilberi	Chirwa Island	8	18					5	113
Psfainz_r361	Pseudotropheus fainzilberi	Chirwa Island	50	12	1	42	13		38	8	23	120
Psfainz_r362	Pseudotropheus fainzilberi	Chirwa Island	46						41
Psfainz_r363	Pseudotropheus fainzilberi	Chirwa Island	2	15	61				79	116	16
Psfainz_r364	Pseudotropheus fainzilberi	Chirwa Island	46	18					41	98
Psfainz_r365	Pseudotropheus fainzilberi	Chirwa Island	38	149					192	149
Psfainz_r366	Pseudotropheus fainzilberi	Chirwa Island	4	20					15	50
Psfainz_r367	Pseudotropheus fainzilberi	Chirwa Island	22	91					45	3
Psfainz_r368	Pseudotropheus fainzilberi	Chirwa Island	10	32					3	57
Psfainz_r369	Pseudotropheus fainzilberi	Chirwa Island	161	42	20				50	23	157
