# Supplementary material for: MHC Adaptive Divergence between Closely Related and Sympatric African Cichlids
Source: PLoS One. 2007 Aug 15;2(8):e734. doi: 10.1371/journal.pone.0000734 (PMC1939875; doi:10.1371/journal.pone.0000734)
Supplement: Figure S3 — Structural Alignment of Cichlid MHC Class II Exon 2 Amino Acid Sequences to Protein Data Bases. The HHpred server (http://toolkit.tuebingen.mpg.de/hhpred) using a profil hidden Markov model was used to align cichlid sequences to the 18 protein family alignment data bases currently available on the server. Q ss_pred: query secondary structure as predicted by PSIPRED; Q ss_conf: PSIPRED confidence values (0–9); Q query_name: query sequence; Q Consensus: query alignment consensus sequence; −quality of colum-column match (very bad = ; bad −; neutral .; good +; very good |; T Consensus: template alignment consensus sequence; T templ_name: template sequence; T ss_dssp: template secondary structure as determined by DSSP; T ss_pred: template secondary structure as predicted by PSIPRED; T ss_conf: PSIPRED confidence values (0–9); H: alpha-helix; E: extended beta sheet; C: coil; S: bend; B : beta brigded residue; T : turn; G : 3_10 helix residue. (0.16 MB TXT) [file pone.0000734.s003.txt]

Query         Psfainz_l4
Command       /cluster/toolkit/production/bioprogs/hhpred/hhsearch -cal -cpu 4 -v 1 -i /cluster/toolkit/production/tmp/production/45244/1862708.hhm -d /cluster/toolkit/production/databases/hhpred/new_dbs/pdb70_28May07/db/pdb.hhm /cluster/toolkit/production/databases/hhpred/new_dbs/scop70_1.72pre/db/scop.hhm /cluster/toolkit/production/databases/hhpred/new_dbs/scop70_1.71/db/scop.hhm /cluster/toolkit/production/databases/hhpred/new_dbs/pfamA_21.0/db/pfamA.hhm /cluster/toolkit/production/databases/hhpred/new_dbs/smart_18Apr07/db/smart.hhm /cluster/toolkit/production/databases/hhpred/new_dbs/panther_13Dec06/db/panther.hmm /cluster/toolkit/production/databases/hhpred/new_dbs/tigrfam_13Dec06/db/tigrfam.hmm /cluster/toolkit/production/databases/hhpred/new_dbs/pirsf_13Dec06/db/pirsf.hmm /cluster/toolkit/production/databases/hhpred/new_dbs/COG_18Apr07/db/COG.hhm /cluster/toolkit/production/databases/hhpred/new_dbs/KOG_18Apr07/db/KOG.hhm /cluster/toolkit/production/databases/hhpred/new_dbs/CATH_13Dec06/db/CATH.hmm /cluster/toolkit/production/databases/hhpred/new_dbs/supfam_13Dec06/db/supfam.hmm /cluster/toolkit/production/databases/hhpred/new_dbs/pfam_18Apr07/db//pfam.hhm /cluster/toolkit/production/databases/hhpred/new_dbs/cd_18Apr07/db/cd.hhm /cluster/toolkit/production/databases/hhpred/new_dbs/test56/db/test56.hhm /cluster/toolkit/production/databases/hhpred/new_dbs/test18/db/test18.hhm -o /cluster/toolkit/production/tmp/production/45244/1862708.hhr -p 20 -P 20 -Z 100 -B 100 -seq 1 -aliw 80 -local -ssm 2 -norealign -sc 1 

 No Hit                             Prob E-value P-value  Score    SS Cols Query HMM  Template HMM
  1 d1ktdb2 d.19.1.1 (B:1-120) Cla 100.0 8.2E-43       0  252.2   5.4   81    2-84     34-115 (120)
  2 d1i3rb2 d.19.1.1 (B:1-120) Cla 100.0 2.5E-42       0  249.6   6.0   81    2-84     33-114 (120)
  3 d1uvqb2 d.19.1.1 (B:3-94) Clas 100.0 3.8E-42       0  248.6   6.0   81    2-84      5-86  (92)
  4 d1uvqb2 d.19.1.1 (B:3-94) Clas 100.0 4.3E-42       0  248.3   6.0   81    2-84      5-86  (92)
  5 d1fngb2 d.19.1.1 (B:4-92) Clas 100.0 8.1E-42       0  246.9   6.0   81    2-84      4-85  (89)
  6 d1lnub2 d.19.1.1 (B:1-120) Cla 100.0 1.3E-41       0  245.8   6.2   81    2-84     33-114 (120)
  7 d1fv1b2 d.19.1.1 (B:1-92) Clas 100.0 1.6E-41       0  245.3   6.2   81    2-84      7-88  (92)
  8 d1fv1b2 d.19.1.1 (B:1-92) Clas 100.0 1.8E-41       0  245.0   6.2   81    2-84      7-88  (92)
  9 d1lnub2 d.19.1.1 (B:1-120) Cla 100.0 2.1E-41       0  244.7   6.2   81    2-84     33-114 (120)
 10 d1iakb2 d.19.1.1 (B:5-92) Clas 100.0   2E-39 2.1E-44  234.1   4.2   79    2-84      3-82  (87)
 11 pfam00969 MHC_II_beta Class II 100.0 3.7E-38 3.9E-43  227.3   7.3   74    8-83      1-75  (75)
 12 d1hdmb2 d.19.1.1 (B:3-87) Clas 100.0 8.7E-36 9.2E-41  214.6   5.4   80    2-84      1-81  (85)
 13 PF00969 MHC_II_beta:  Class II 100.0 9.9E-36 1.1E-40  214.3   5.7   74    8-83      1-75  (75)
 14 1ktd_B Fusion protein consisti 100.0 8.7E-32 9.3E-37  193.2   5.4   81    2-84     34-115 (215)
 15 d1k8ib2 d.19.1.1 (B:1-94) Clas 100.0 8.2E-32 8.7E-37  193.4   2.6   81    1-82      1-86  (94)
 16 d1k8ib2 d.19.1.1 (B:1-94) Clas 100.0 2.4E-29 2.6E-34  180.2   2.6   81    1-82      1-86  (94)
 17 1lnu_B H-2 class II histocompa  99.9 4.6E-28 4.9E-33  173.3   6.2   81    2-84     33-114 (217)
 18 1ktdB01 3.10.320.10             99.9 4.8E-26 5.1E-31  162.5   7.5   82    1-84     33-115 (118)
 19 1fne_B MHC class II I-EK, beta  99.9 2.1E-24 2.2E-29  153.8   6.0   81    2-84     33-114 (224)
 20 d1hdmb2 d.19.1.1 (B:3-87) Clas  99.9 4.2E-23 4.4E-28  146.8   6.3   78    2-82      1-79  (85)
 21 1a6aB01 3.10.320.10             99.9   1E-22 1.1E-27  144.8   7.0   82    1-84      2-84  (89)
 22 2bc4_B HLA class II histocompa  99.8 2.9E-20 3.1E-25  131.6   5.5   81    1-82      2-87  (211)
 23 1iao_B MHC class II I-AD; MHC   99.8 7.2E-19 7.7E-24  124.2   6.1   81    2-84     32-113 (222)
 24 SUPFAM0021708 d.19.1 MHC antig  99.8 2.9E-18 3.1E-23  120.9   5.8   82    1-84     33-115 (120)
 25 SUPFAM0022344 d.19.1 MHC antig  99.7 4.7E-18   5E-23  119.8   6.3   81    1-84     92-173 (181)
 26 SUPFAM0024281 d.19.1 MHC antig  99.7 5.9E-18 6.3E-23  119.3   6.5   82    1-84     90-171 (179)
 27 SUPFAM0020368 d.19.1 MHC antig  99.7   7E-18 7.4E-23  118.9   6.2   82    1-84     32-114 (120)
 28 SUPFAM0018766 d.19.1 MHC antig  99.7 8.4E-18   9E-23  118.5   6.6   82    1-84     84-165 (173)
 29 SUPFAM0021906 d.19.1 MHC antig  99.7 6.2E-18 6.6E-23  119.2   5.9   80    2-84     93-173 (181)
 30 SUPFAM0016542 d.19.1 MHC antig  99.7 1.1E-17 1.2E-22  117.8   6.1   81    1-84     92-173 (181)
 31 SUPFAM0023693 d.19.1 MHC antig  99.7 1.7E-17 1.8E-22  116.8   6.5   81    1-84     91-172 (180)
 32 SUPFAM0016328 d.19.1 MHC antig  99.7 1.7E-17 1.8E-22  116.8   6.2   81    1-84     92-173 (181)
 33 SUPFAM0022030 d.19.1 MHC antig  99.7 3.2E-17 3.4E-22  115.4   6.7   82    1-84     32-114 (120)
 34 SUPFAM0019868 d.19.1 MHC antig  99.7 4.3E-17 4.6E-22  114.7   6.6   81    2-84     92-173 (181)
 35 SUPFAM0020968 d.19.1 MHC antig  99.7 4.1E-17 4.3E-22  114.8   6.5   82    1-84     88-174 (181)
 36 SUPFAM0019307 d.19.1 MHC antig  99.7   6E-17 6.4E-22  113.9   6.6   82    1-84      6-88  (92)
 37 SUPFAM0018419 d.19.1 MHC antig  99.7 4.2E-17 4.5E-22  114.7   5.7   80    2-84     93-173 (181)
 38 SUPFAM0017423 d.19.1 MHC antig  99.7 6.1E-17 6.5E-22  113.9   6.3   82    1-84     89-171 (179)
 39 SUPFAM0021412 d.19.1 MHC antig  99.7 5.2E-17 5.6E-22  114.2   5.9   80    2-84     93-173 (181)
 40 1uvq_B HLA class II histocompa  99.7 7.7E-17 8.2E-22  113.3   6.8   79    2-82      5-84  (198)
 41 SUPFAM0017254 d.19.1 MHC antig  99.7 7.3E-17 7.8E-22  113.4   6.6   82    1-84      4-86  (90)
 42 SUPFAM0022711 d.19.1 MHC antig  99.7 6.3E-17 6.7E-22  113.8   6.1   78    2-82     93-171 (181)
 43 SUPFAM0017778 d.19.1 MHC antig  99.7 7.9E-17 8.4E-22  113.3   6.5   82    1-84      5-87  (91)
 44 SUPFAM0022346 d.19.1 MHC antig  99.7   6E-17 6.4E-22  113.9   5.8   80    2-84     92-172 (180)
 45 SUPFAM0021478 d.19.1 MHC antig  99.7 7.4E-17 7.9E-22  113.4   6.2   79    2-82     91-169 (178)
 46 SUPFAM0018220 d.19.1 MHC antig  99.7 6.7E-17 7.2E-22  113.6   5.9   80    2-84     93-173 (181)
 47 SUPFAM0016399 d.19.1 MHC antig  99.7 1.1E-16 1.2E-21  112.5   6.7   82    1-84      2-84  (88)
 48 SUPFAM0018120 d.19.1 MHC antig  99.7 8.6E-17 9.1E-22  113.1   5.8   78    2-82     93-171 (181)
 49 SUPFAM0021063 d.19.1 MHC antig  99.7 1.7E-16 1.8E-21  111.5   6.6   82    1-84      4-86  (92)
 50 SUPFAM0016670 d.19.1 MHC antig  99.7 2.2E-16 2.4E-21  110.8   6.8   82    1-84      3-85  (89)
 51 SUPFAM0021571 d.19.1 MHC antig  99.7 1.7E-16 1.9E-21  111.4   5.9   78    2-82     93-171 (181)
 52 SUPFAM0020991 d.19.1 MHC antig  99.7 2.2E-16 2.3E-21  110.9   6.1   80    2-84     90-169 (174)
 53 SUPFAM0024494 d.19.1 MHC antig  99.7 2.9E-16 3.1E-21  110.2   6.4   82    1-84      2-84  (89)
 54 SUPFAM0020165 d.19.1 MHC antig  99.7 4.1E-16 4.4E-21  109.4   6.8   81    1-84     92-176 (181)
 55 SUPFAM0020207 d.19.1 MHC antig  99.7 3.3E-16 3.5E-21  109.9   6.0   78    2-82     93-171 (181)
 56 SUPFAM0016837 d.19.1 MHC antig  99.7   5E-16 5.4E-21  109.0   6.3   79    2-82     88-171 (180)
 57 1es0_B 65 KD glutamic acid dec  99.6 6.4E-16 6.9E-21  108.4   6.5   79    2-84     33-112 (221)
 58 SUPFAM0024649 d.19.1 MHC antig  99.6 5.1E-16 5.5E-21  108.9   5.9   78    2-82     93-171 (181)
 59 SUPFAM0017878 d.19.1 MHC antig  99.6 6.4E-16 6.8E-21  108.4   6.3   79    2-82     91-169 (178)
 60 SUPFAM0022064 d.19.1 MHC antig  99.6 9.8E-16   1E-20  107.4   6.9   76    2-79     87-167 (172)
 61 PTHR19944 MHC CLASS II-RELATED  99.6 9.1E-20 9.7E-25  129.0 -14.5   78    2-81     44-138 (284)
 62 SUPFAM0021328 d.19.1 MHC antig  99.6 5.9E-16 6.3E-21  108.6   4.9   80    1-84      2-82  (87)
 63 SUPFAM0020064 d.19.1 MHC antig  99.6   3E-15 3.2E-20  104.8   6.6   80    2-84      1-81  (85)
 64 SUPFAM0018655 d.19.1 MHC antig  99.6 3.2E-15 3.4E-20  104.7   6.0   80    1-84      2-82  (87)
 65 SUPFAM0020208 d.19.1 MHC antig  99.6 5.1E-15 5.5E-20  103.6   6.7   76    2-80     93-175 (181)
 66 SUPFAM0020450 d.19.1 MHC antig  99.6 6.2E-15 6.7E-20  103.1   5.9   80    1-84      2-82  (87)
 67 SUPFAM0024675 d.19.1 MHC antig  99.5 3.4E-14 3.7E-19   99.1   6.3   76    2-79     90-165 (178)
 68 SUPFAM0017311 d.19.1 MHC antig  99.3 5.8E-12 6.2E-17   87.2   6.8   72    2-81     90-162 (164)
 69 SUPFAM0023656 d.19.1 MHC antig  99.1 4.2E-10 4.5E-15   77.3   6.0   75    2-79     92-167 (180)
 70 SUPFAM0018479 d.19.1 MHC antig  99.0 1.8E-09   2E-14   73.9   6.7   72    2-76     93-165 (181)
 71 3fru_A Neonatal FC receptor; H  98.8 3.3E-08 3.6E-13   67.1   7.4   75    2-78     90-164 (269)
 72 1s7q_A H-2KB, H-2 class I hist  98.7 1.9E-07 2.1E-12   63.1   6.8   73    1-76     91-165 (348)
 73 1exu_A IGG receptor FCRN large  98.5 3.6E-07 3.8E-12   61.6   5.8   77    4-82     90-166 (267)
 74 1mhc_A MHC class I antigen H2-  98.5 5.3E-07 5.7E-12   60.7   5.9   71    2-75     93-164 (282)
 75 1t7v_A Zinc-alpha-2-glycoprote  98.5 9.7E-07   1E-11   59.3   6.7   75    2-78     95-169 (278)
 76 1k5n_A Major histocompatibilit  98.3 6.3E-06 6.7E-11   55.0   6.9   71    2-75     93-164 (276)
 77 1a6z_A HFE; 2.6A {Homo sapiens  98.3 1.2E-05 1.3E-10   53.5   8.2   72    2-75     94-165 (275)
 78 1zs8_A Histocompatibility 2, M  98.1 1.2E-05 1.3E-10   53.5   5.0   69    4-75     94-163 (274)
 79 d1a6za2 d.19.1.1 (A:4-181) Hem  96.9   0.017 1.8E-07   36.7   8.2   72    2-75     91-162 (178)
 80 1onq_A T-cell surface glycopro  96.6   0.016 1.8E-07   36.7   6.0   72    2-75     94-166 (283)
 81 SUPFAM0017311 d.19.1 MHC antig  96.6   0.035 3.8E-07   34.9   7.6   69    1-69      1-69  (164)
 82 d1t7va2 d.19.1.1 (A:5-183) Zin  96.5   0.044 4.7E-07   34.4   7.6   72    2-75     91-162 (179)
 83 d3frua2 d.19.1.1 (A:1-178) Fc   96.4   0.076 8.1E-07   33.2   8.3   72    2-75     90-161 (178)
 84 d1t7va2 d.19.1.1 (A:5-183) Zin  96.3   0.063 6.7E-07   33.6   7.6   72    2-75     91-162 (179)
 85 1je6_A MICB, MHC class I chain  96.3   0.021 2.2E-07   36.1   5.0   72    2-75     89-165 (275)
 86 d1de4a2 d.19.1.1 (A:4-181) Hem  96.1   0.059 6.3E-07   33.7   6.7   70    4-75     93-162 (178)
 87 d3frua2 d.19.1.1 (A:1-178) Fc   96.1    0.14 1.5E-06   31.8   8.3   72    2-75     90-161 (178)
 88 d1kcgc_ d.19.1.1 (C:) Class I   96.0   0.066 7.1E-07   33.5   6.6   70    4-75     93-162 (178)
 89 d1kjva2 d.19.1.1 (A:1-181) Cla  96.0   0.076 8.1E-07   33.1   6.8   71    2-75     93-164 (181)
 90 d1exua2 d.19.1.1 (A:4-176) Fc   96.0    0.11 1.2E-06   32.2   7.6   72    2-75     85-156 (173)
 91 d1exua2 d.19.1.1 (A:4-176) Fc   95.8    0.13 1.4E-06   31.9   7.4   70    4-75     87-156 (173)
 92 1zt4_A T-cell surface glycopro  95.7    0.14 1.5E-06   31.7   7.3   73    1-75     93-166 (281)
 93 1cd1_A CD1, MCD1D.1; 2.67A {Mu  95.7    0.18 1.9E-06   31.2   7.7   72    2-75     93-165 (315)
 94 d1k5na2 d.19.1.1 (A:1-181) Cla  95.7    0.12 1.3E-06   32.1   6.7   69    4-75     95-164 (181)
 95 1kcg_C ULBP3 protein; protein-  95.5    0.16 1.7E-06   31.5   6.8   72    2-75     91-162 (178)
 96 d1neza2 d.19.1.1 (A:1-181) Cla  95.4    0.16 1.7E-06   31.4   6.6   68    4-75     95-164 (181)
 97 SUPFAM0021061 d.19.1 MHC antig  95.4   0.049 5.2E-07   34.2   3.8   54   21-81     19-72  (84)
 98 d1kcgc_ d.19.1.1 (C:) Class I   95.4    0.19   2E-06   31.1   6.8   72    2-75     91-162 (178)
 99 d1kjva2 d.19.1.1 (A:1-181) Cla  95.1    0.25 2.6E-06   30.4   6.8   70    2-75     93-164 (181)
100 d1neza2 d.19.1.1 (A:1-181) Cla  95.0    0.24 2.6E-06   30.5   6.6   68    4-75     95-164 (181)

No 1  
>d1ktdb2 d.19.1.1 (B:1-120) Class II MHC beta chain, N-terminal domain {Mouse (Mus musculus), I-EK}
Probab=100.00  E-value=8.2e-43  Score=252.17  Aligned_columns=81  Identities=33%

Q ss_pred             CEEEEEEEEEE-CCCCCCCEEEEEEEEECCEEEEEEECCCCEEEECCCCCCCCHHHCCCCHHHHHHHHHHHCCCCCCCCC
Q ss_conf             30347878886-57996205899888757699999807777487017301403245068866977675420340037764
Q Psfainz_l4        2 FLEYRMDRCVF-TSPDLKDIEYYSSYNYNKIKYVEFSSSLGKFVGYNEVGVKQAEAWNKDQGQLAVWRAQKETYCQHNIG   80 (84)
Q Consensus         2 f~~y~~~~C~F-n~tel~dv~~i~ry~yNk~e~~rFdSdvGkfvg~TelG~~~Ae~wN~~~~~Le~~Ra~vdt~CrhN~g   80 (84)
                      |++|.++|||| ||||  +||||.||||||+|++|||||||+|||+||||+|+||+|||||++||++||+|||||||||+
T Consensus        34 Fl~~~k~eC~f~NGTe--rVrfi~RyiyNreE~~rFdSdVG~fvg~TElG~~~Ae~wNsq~e~Le~~RA~vDt~CRhNy~  111 (120)
T d1ktdb2          34 FLEYCKSECHFYNGTQ--RVRLLVRYFYNLEENLRFDSDVGEFRAVTELGRPDAENWNSQPEFLEQKRAEVDTVCRHNYE  111 (120)
T ss_dssp             EEEEEEEEEEESSGGG--SEEEEEEEEETTEEEEEEETTTCSEEESSGGGHHHHHHHHHCHHHHHHHHHHHHHTHHHHHH
T ss_pred             CEEEEEEEEEEECCCC--EEEEEEEEEECCEEEEEECCCCCEEECCCCCCCCCHHHHCCCHHHHHHHHHCCCCCEECCCE
T ss_conf             0467633678517951--46765534446834566708756162225555706456078867998861001330003421


Q ss_pred             CCCC
Q ss_conf             1259
Q Psfainz_l4       81 IWYS   84 (84)
Q Consensus        81 v~yS   84 (84)
                      |+.|
T Consensus       112 i~es  115 (120)
T d1ktdb2         112 IFDN  115 (120)
T ss_dssp             HHTT
T ss_pred             EECC
T ss_conf             1055


No 2  
>d1i3rb2 d.19.1.1 (B:1-120) Class II MHC beta chain, N-terminal domain {Mouse (Mus musculus), I-EK} SCOP: d1kt2b2
Probab=100.00  E-value=2.5e-42  Score=249.63  Aligned_columns=81  Identities=33%

Q ss_pred             CEEEEEEEEEE-CCCCCCCEEEEEEEEECCEEEEEEECCCCEEEECCCCCCCCHHHCCCCHHHHHHHHHHHCCCCCCCCC
Q ss_conf             30347878886-57996205899888757699999807777487017301403245068866977675420340037764
Q Psfainz_l4        2 FLEYRMDRCVF-TSPDLKDIEYYSSYNYNKIKYVEFSSSLGKFVGYNEVGVKQAEAWNKDQGQLAVWRAQKETYCQHNIG   80 (84)
Q Consensus         2 f~~y~~~~C~F-n~tel~dv~~i~ry~yNk~e~~rFdSdvGkfvg~TelG~~~Ae~wN~~~~~Le~~Ra~vdt~CrhN~g   80 (84)
                      |++|.++||+| ||||  +||||.||||||+|++|||||||+|||+||||+|+||+|||||++||++||+|||||||||+
T Consensus        33 Fl~q~k~eC~f~NGTe--rVrfi~RyiYNree~~rFdSdvG~fvg~TelG~~~Ae~wNsqke~Le~~Ra~VDt~CRhNY~  110 (120)
T d1i3rb2          33 FLEYCKSECHFYNGTQ--RVRLLVRYFYNLEENLRFDSDVGEFRAVTELGRPDAENWNSQPEFLEQKRAEVDTVCRHNYE  110 (120)
T ss_dssp             EEEEEEEEEEEETGGG--EEEEEEEEEETTEEEEEEETTTCSEEESSGGGHHHHHHHHTCHHHHHHHHHHHHHTHHHHHH
T ss_pred             CEEEEEEEEEEECCCC--EEEEEEEEEECCEEEEEECCCCCEEECCCCCCCCCHHHHCCCHHHHHHHHHCCCCCCCCCCE
T ss_conf             0467633678517961--47776534446834566718756173125545706457078867998861001331003422


Q ss_pred             CCCC
Q ss_conf             1259
Q Psfainz_l4       81 IWYS   84 (84)
Q Consensus        81 v~yS   84 (84)
                      |+.|
T Consensus       111 i~es  114 (120)
T d1i3rb2         111 IFDN  114 (120)
T ss_dssp             HHTT
T ss_pred             EECC
T ss_conf             1055


No 3  
>d1uvqb2 d.19.1.1 (B:3-94) Class II MHC beta chain, N-terminal domain {Human (Homo sapiens), HLA-DQ6}
Probab=100.00  E-value=3.8e-42  Score=248.60  Aligned_columns=81  Identities=27%

Q ss_pred             CEEEEEEEEEE-CCCCCCCEEEEEEEEECCEEEEEEECCCCEEEECCCCCCCCHHHCCCCHHHHHHHHHHHCCCCCCCCC
Q ss_conf             30347878886-57996205899888757699999807777487017301403245068866977675420340037764
Q Psfainz_l4        2 FLEYRMDRCVF-TSPDLKDIEYYSSYNYNKIKYVEFSSSLGKFVGYNEVGVKQAEAWNKDQGQLAVWRAQKETYCQHNIG   80 (84)
Q Consensus         2 f~~y~~~~C~F-n~tel~dv~~i~ry~yNk~e~~rFdSdvGkfvg~TelG~~~Ae~wN~~~~~Le~~Ra~vdt~CrhN~g   80 (84)
                      |+++.|+||+| ||||  +||||.||||||+|++|||||||+|||+||||+|+||+|||||++||++||+||||||||||
T Consensus         5 f~~~~k~eC~f~Ngte--rVr~l~r~iyNree~~rFdSdvG~fva~TelG~~~Ae~wNs~~e~Le~~Ra~vdt~CrhNy~   82 (92)
T d1uvqb2           5 FVFQFKGMCYFTNGTE--RVRLVTRYIYNREEYARFDSDVGVYRAVTPQGRPDAEYWNSQKEVLEGTRAELDTVCRHNYE   82 (92)
T ss_dssp             CEEEEEEEEEEETTTT--EEEEEEEEEETTEEEEEEETTTCSEEESSGGGHHHHHHHHTCHHHHHHHHHHHHHTHHHHHH
T ss_pred             HHHHHHEEEEECCCCC--EEEEEEEEEECCEEEEEECCCCCEEECCCCCCCCCHHHCCCCHHHHHHHHHHHHCCCCCCCC
T ss_conf             5211010144207951--47887756667856788818877074112425601255079967988763221010024410


Q ss_pred             CCCC
Q ss_conf             1259
Q Psfainz_l4       81 IWYS   84 (84)
Q Consensus        81 v~yS   84 (84)
                      |++|
T Consensus        83 v~~~   86 (92)
T d1uvqb2          83 VAFR   86 (92)
T ss_dssp             HTHH
T ss_pred             CCCC
T ss_conf             0124


No 4  
>d1uvqb2 d.19.1.1 (B:3-94) Class II MHC beta chain, N-terminal domain {Human (Homo sapiens), HLA-DQ6} SCOP: d1jk8b2 d1s9vb2 d1iaob2 d2iadb2 d1mujb2 d1iakb2 d1d9kd2 d1es0b2 d1f3jb2 d1k2db2 d1fngb2 d1r5vb2
Probab=100.00  E-value=4.3e-42  Score=248.35  Aligned_columns=81  Identities=27%

Q ss_pred             CEEEEEEEEEE-CCCCCCCEEEEEEEEECCEEEEEEECCCCEEEECCCCCCCCHHHCCCCHHHHHHHHHHHCCCCCCCCC
Q ss_conf             30347878886-57996205899888757699999807777487017301403245068866977675420340037764
Q Psfainz_l4        2 FLEYRMDRCVF-TSPDLKDIEYYSSYNYNKIKYVEFSSSLGKFVGYNEVGVKQAEAWNKDQGQLAVWRAQKETYCQHNIG   80 (84)
Q Consensus         2 f~~y~~~~C~F-n~tel~dv~~i~ry~yNk~e~~rFdSdvGkfvg~TelG~~~Ae~wN~~~~~Le~~Ra~vdt~CrhN~g   80 (84)
                      |+++.|+||+| ||||  +||||+|+||||+|++|||||||+|||+||+|+|+||+|||||++||++||+||||||||||
T Consensus         5 f~~~~k~eC~f~Ngte--rVrfl~r~iyNree~~rFdSdvG~fv~~TelG~~~Ae~wNs~~e~Le~~Ra~vdt~CrhNy~   82 (92)
T d1uvqb2           5 FVFQFKGMCYFTNGTE--RVRLVTRYIYNREEYARFDSDVGVYRAVTPQGRPDAEYWNSQKEVLEGTRAELDTVCRHNYE   82 (92)
T ss_dssp             CEEEEEEEEEEETTTT--EEEEEEEEEETTEEEEEEETTTCSEEESSGGGHHHHHHHHTCHHHHHHHHHHHHHTHHHHHH
T ss_pred             HHEEEEEEEEEECCCC--EEEEEEEEEECCEEEEEECCCCCEEEEECCCCCCCHHHCCCCHHHHHHHHHHHHCCCCCCCC
T ss_conf             5120101255307951--37887756557767788818777074003325601255079967988762221010124410


Q ss_pred             CCCC
Q ss_conf             1259
Q Psfainz_l4       81 IWYS   84 (84)
Q Consensus        81 v~yS   84 (84)
                      |++|
T Consensus        83 v~~~   86 (92)
T d1uvqb2          83 VAFR   86 (92)
T ss_dssp             HTHH
T ss_pred             CCCC
T ss_conf             0124


No 5  
>d1fngb2 d.19.1.1 (B:4-92) Class II MHC beta chain, N-terminal domain {Mouse (Mus musculus), I-EK}
Probab=100.00  E-value=8.1e-42  Score=246.87  Aligned_columns=81  Identities=33%

Q ss_pred             CEEEEEEEEEE-CCCCCCCEEEEEEEEECCEEEEEEECCCCEEEECCCCCCCCHHHCCCCHHHHHHHHHHHCCCCCCCCC
Q ss_conf             30347878886-57996205899888757699999807777487017301403245068866977675420340037764
Q Psfainz_l4        2 FLEYRMDRCVF-TSPDLKDIEYYSSYNYNKIKYVEFSSSLGKFVGYNEVGVKQAEAWNKDQGQLAVWRAQKETYCQHNIG   80 (84)
Q Consensus         2 f~~y~~~~C~F-n~tel~dv~~i~ry~yNk~e~~rFdSdvGkfvg~TelG~~~Ae~wN~~~~~Le~~Ra~vdt~CrhN~g   80 (84)
                      |++|.++||+| |||+  +||||.||||||+|++|||||||||||+||||+|+||+|||||++||++||+||||||||||
T Consensus         4 F~e~~k~eC~f~ngte--rVr~i~r~iyN~ee~~rFdSdvG~fvg~TelG~~~Ae~wNs~~~~Le~~Ra~vdt~CrhNy~   81 (89)
T d1fngb2           4 FLEYCKSECHFYNGTQ--RVRLLVRYFYNLEENLRFDSDVGEFRAVTELGRPDAENWNSQPEFLEQKRAEVDTVCRHNYE   81 (89)
T ss_dssp             EEEEEEEEEEESSGGG--SEEEEEEEEETTEEEEEEETTTCSEEESSGGGHHHHHHHHTCHHHHHHHHHHHHHTHHHHHH
T ss_pred             EEEEEEEEEEEECCCC--EEEEEEEEEECCEEEEEECCCCCEEEEECCCCCCCHHHCCCCHHHHHHHHHHCCCCCCCCCE
T ss_conf             7777635788617974--27888766656845677808766174005645716235278867988762100331004531


Q ss_pred             CCCC
Q ss_conf             1259
Q Psfainz_l4       81 IWYS   84 (84)
Q Consensus        81 v~yS   84 (84)
                      |+.|
T Consensus        82 i~es   85 (89)
T d1fngb2          82 IFDN   85 (89)
T ss_dssp             HHTT
T ss_pred             EECC
T ss_conf             1043


No 6  
>d1lnub2 d.19.1.1 (B:1-120) Class II MHC beta chain, N-terminal domain {Mouse (Mus musculus), I-AB}
Probab=100.00  E-value=1.3e-41  Score=245.81  Aligned_columns=81  Identities=32%

Q ss_pred             CEEEEEEEEEE-CCCCCCCEEEEEEEEECCEEEEEEECCCCEEEECCCCCCCCHHHCCCCHHHHHHHHHHHCCCCCCCCC
Q ss_conf             30347878886-57996205899888757699999807777487017301403245068866977675420340037764
Q Psfainz_l4        2 FLEYRMDRCVF-TSPDLKDIEYYSSYNYNKIKYVEFSSSLGKFVGYNEVGVKQAEAWNKDQGQLAVWRAQKETYCQHNIG   80 (84)
Q Consensus         2 f~~y~~~~C~F-n~tel~dv~~i~ry~yNk~e~~rFdSdvGkfvg~TelG~~~Ae~wN~~~~~Le~~Ra~vdt~CrhN~g   80 (84)
                      |+++.++|||| ||||  +||||.||||||+|++|||||||+|||+||||+|+||+|||||++||++||+|||||||||+
T Consensus        33 F~~q~k~eC~f~NGTe--rVrfi~RyiYNreE~~rFdSdVGkfVg~TelG~~~Ae~wNsq~e~Le~~Ra~VDt~CRhNY~  110 (120)
T d1lnub2          33 FVYQFMGECYFTNGTQ--RIRYVTRYIYNREEYVRYDSDVGEHRAVTELGRPDAEYWNSQPEILERTRAELDTVCRHNYE  110 (120)
T ss_dssp             CEEEEEEEEECCTTTT--SCEEEEEEEETTEEEEEEETTTTEEEESSGGGHHHHHHHHHCHHHHHHHTTHHHHTTHHHHH
T ss_pred             HEEEEEEEEEEECCCC--EEEEEEEEEECCEEEEEECCCCCEEECCCCCCCCCHHHHCCCHHHHHHHHHHCCCEEECCCC
T ss_conf             4145444467517951--47876645447835677828767264445535603255078877998761000230212453


Q ss_pred             CCCC
Q ss_conf             1259
Q Psfainz_l4       81 IWYS   84 (84)
Q Consensus        81 v~yS   84 (84)
                      +..|
T Consensus       111 ~~e~  114 (120)
T d1lnub2         111 GPET  114 (120)
T ss_dssp             TTTT
T ss_pred             CCCC
T ss_conf             3454


No 7  
>d1fv1b2 d.19.1.1 (B:1-92) Class II MHC beta chain, N-terminal domain {Human (Homo sapiens), HLA-DR2}
Probab=100.00  E-value=1.6e-41  Score=245.31  Aligned_columns=81  Identities=32%

Q ss_pred             CEEEEEEEEEE-CCCCCCCEEEEEEEEECCEEEEEEECCCCEEEECCCCCCCCHHHCCCCHHHHHHHHHHHCCCCCCCCC
Q ss_conf             30347878886-57996205899888757699999807777487017301403245068866977675420340037764
Q Psfainz_l4        2 FLEYRMDRCVF-TSPDLKDIEYYSSYNYNKIKYVEFSSSLGKFVGYNEVGVKQAEAWNKDQGQLAVWRAQKETYCQHNIG   80 (84)
Q Consensus         2 f~~y~~~~C~F-n~tel~dv~~i~ry~yNk~e~~rFdSdvGkfvg~TelG~~~Ae~wN~~~~~Le~~Ra~vdt~CrhN~g   80 (84)
                      |++|.++|||| ||||  +||||.||||||+|++|||||||||||+||||+|+||+|||||++||++||+||||||||||
T Consensus         7 fl~~~k~eC~f~ngte--~Vr~i~r~iyNr~e~~rFdSdvGkfva~TelG~~~Ae~wNs~~e~Le~~Ra~vd~~CrhNy~   84 (92)
T d1fv1b2           7 FLQQDKYECHFFNGTE--RVRFLHRDIYNQEEDLRFDSDVGEYRAVTELGRPDAEYWNSQKDFLEDRRAAVDTYCRHNYG   84 (92)
T ss_dssp             EEEEEEEEEEEETTTT--EEEEEEEEEETTEEEEEEETTTCSEEESSGGGHHHHHHHHTCHHHHHHHHSHHHHTHHHHHH
T ss_pred             CEEEEEEEEEEECCCC--EEEEEEEEEECCEEEEEECCCCCEEEEECCCCCCCHHHCCCCHHHHHHHHCCCCCCEECCEE
T ss_conf             0467656688646963--26887756557846677808776173104335716246078867988750012450105424


Q ss_pred             CCCC
Q ss_conf             1259
Q Psfainz_l4       81 IWYS   84 (84)
Q Consensus        81 v~yS   84 (84)
                      |..|
T Consensus        85 i~e~   88 (92)
T d1fv1b2          85 VGES   88 (92)
T ss_dssp             HHGG
T ss_pred             EECC
T ss_conf             2041


No 8  
>d1fv1b2 d.19.1.1 (B:1-92) Class II MHC beta chain, N-terminal domain {Human (Homo sapiens), HLA-DR2} SCOP: u1zgle2 d1klub2 d1hxyb2 d1aqdb2 d1d5zb2 d1d5mb2 d1j8hb2 d1bx2b2 d1a6ab2
Probab=100.00  E-value=1.8e-41  Score=245.05  Aligned_columns=81  Identities=32%

Q ss_pred             CEEEEEEEEEE-CCCCCCCEEEEEEEEECCEEEEEEECCCCEEEECCCCCCCCHHHCCCCHHHHHHHHHHHCCCCCCCCC
Q ss_conf             30347878886-57996205899888757699999807777487017301403245068866977675420340037764
Q Psfainz_l4        2 FLEYRMDRCVF-TSPDLKDIEYYSSYNYNKIKYVEFSSSLGKFVGYNEVGVKQAEAWNKDQGQLAVWRAQKETYCQHNIG   80 (84)
Q Consensus         2 f~~y~~~~C~F-n~tel~dv~~i~ry~yNk~e~~rFdSdvGkfvg~TelG~~~Ae~wN~~~~~Le~~Ra~vdt~CrhN~g   80 (84)
                      |++|.+.+|+| ||||  +||||.||||||+|++|||||||||||+||||+|+||+||+||++||++||+||||||||||
T Consensus         7 fl~~~k~eC~f~Ngte--~Vr~i~r~iyN~ee~~rFdSdvG~fvg~TelG~~~Ae~wNs~~e~Le~~Ra~vd~~CrhNy~   84 (92)
T d1fv1b2           7 FLQQDKYECHFFNGTE--RVRFLHRDIYNQEEDLRFDSDVGEYRAVTELGRPDAEYWNSQKDFLEDRRAAVDTYCRHNYG   84 (92)
T ss_dssp             EEEEEEEEEEEETTTT--EEEEEEEEEETTEEEEEEETTTCSEEESSGGGHHHHHHHHTCHHHHHHHHSHHHHTHHHHHH
T ss_pred             CEEEEEEEEEEECCCC--EEEEEEEEEECCEEEEEEECCCCEEEEECCCCCCCHHHCCCCHHHHHHHHCCCCCCEECCEE
T ss_conf             0467656688636963--26787656547845677808776174104325715145078867988750012450104424


Q ss_pred             CCCC
Q ss_conf             1259
Q Psfainz_l4       81 IWYS   84 (84)
Q Consensus        81 v~yS   84 (84)
                      |..|
T Consensus        85 i~e~   88 (92)
T d1fv1b2          85 VGES   88 (92)
T ss_dssp             HHGG
T ss_pred             EECC
T ss_conf             2041


No 9  
>d1lnub2 d.19.1.1 (B:1-120) Class II MHC beta chain, N-terminal domain {Mouse (Mus musculus), I-AB}
Probab=100.00  E-value=2.1e-41  Score=244.67  Aligned_columns=81  Identities=32%

Q ss_pred             CEEEEEEEEEE-CCCCCCCEEEEEEEEECCEEEEEEECCCCEEEECCCCCCCCHHHCCCCHHHHHHHHHHHCCCCCCCCC
Q ss_conf             30347878886-57996205899888757699999807777487017301403245068866977675420340037764
Q Psfainz_l4        2 FLEYRMDRCVF-TSPDLKDIEYYSSYNYNKIKYVEFSSSLGKFVGYNEVGVKQAEAWNKDQGQLAVWRAQKETYCQHNIG   80 (84)
Q Consensus         2 f~~y~~~~C~F-n~tel~dv~~i~ry~yNk~e~~rFdSdvGkfvg~TelG~~~Ae~wN~~~~~Le~~Ra~vdt~CrhN~g   80 (84)
                      |+++.++|||| ||||  +||||.||||||+|++|||||||+|||+||||+|+||+|||||++||++||+|||||||||+
T Consensus        33 F~~q~k~EC~f~NGTe--rVrfi~RyiYNree~~rFdSdVGkfVg~TelG~~~Ae~wNs~~e~Le~~Ra~VDt~CRhNY~  110 (120)
T d1lnub2          33 FVYQFMGECYFTNGTQ--RIRYVTRYIYNREEYVRYDSDVGEHRAVTELGRPDAEYWNSQPEILERTRAELDTVCRHNYE  110 (120)
T ss_dssp             CEEEEEEEEECCTTTT--SCEEEEEEEETTEEEEEEETTTTEEEESSGGGHHHHHHHHHCHHHHHHHTTHHHHTTHHHHH
T ss_pred             HEEEEEEEEEEECCCC--EEEEEEEEEECCEEEEEECCCCCEEECCCCCCCCCHHHHCCCHHHHHHHHHCCCCEEECCCC
T ss_conf             5045434467527940--57886645557835677828767163234435703256078878998761000230212453


Q ss_pred             CCCC
Q ss_conf             1259
Q Psfainz_l4       81 IWYS   84 (84)
Q Consensus        81 v~yS   84 (84)
                      +..|
T Consensus       111 ~~e~  114 (120)
T d1lnub2         111 GPET  114 (120)
T ss_dssp             TTTT
T ss_pred             CCCC
T ss_conf             3454


No 10 
>d1iakb2 d.19.1.1 (B:5-92) Class II MHC beta chain, N-terminal domain {Mouse (Mus musculus), I-AK}
Probab=100.00  E-value=2e-39  Score=234.12  Aligned_columns=79  Identities=34%

Q ss_pred             CEEEEEEEEEE-CCCCCCCEEEEEEEEECCEEEEEEECCCCEEEECCCCCCCCHHHCCCCHHHHHHHHHHHCCCCCCCCC
Q ss_conf             30347878886-57996205899888757699999807777487017301403245068866977675420340037764
Q Psfainz_l4        2 FLEYRMDRCVF-TSPDLKDIEYYSSYNYNKIKYVEFSSSLGKFVGYNEVGVKQAEAWNKDQGQLAVWRAQKETYCQHNIG   80 (84)
Q Consensus         2 f~~y~~~~C~F-n~tel~dv~~i~ry~yNk~e~~rFdSdvGkfvg~TelG~~~Ae~wN~~~~~Le~~Ra~vdt~CrhN~g   80 (84)
                      |+++.|++|+| ||||  +||||.||||||+|++|||||||||||+||||+|+||+||||  +||++||+|||||||||+
T Consensus         3 F~~q~k~eC~f~NgTe--rVr~l~ryiyNk~e~~rFdSdvG~fvg~TelG~~~Ae~wN~~--~Le~~Ra~vdt~CrhNy~   78 (87)
T d1iakb2           3 FVHQFQPFCYFTNGTQ--RIRLVIRYIYNREEYVRFDSDVGEYRAVTELGRPDAEYWNKQ--YLERTRAELDTVCRHNYE   78 (87)
T ss_dssp             EEEEEEEEEEEETGGG--EEEEEEEEEETTEEEEEEETTTCSEEESSGGGHHHHHHHHHH--THHHHHTHHHHTHHHHHH
T ss_pred             EEEEEEEEEEEECCCC--EEEEEEEEEECCEEEEEECCCCCEEECCCCCCCHHHHHCCHH--HHHHHCCCCCCEEEECCE
T ss_conf             3576656777507851--478876455568345778176571741036788425552758--888650010230220220


Q ss_pred             CCCC
Q ss_conf             1259
Q Psfainz_l4       81 IWYS   84 (84)
Q Consensus        81 v~yS   84 (84)
                      |..|
T Consensus        79 i~e~   82 (87)
T d1iakb2          79 KTET   82 (87)
T ss_dssp             HTTT
T ss_pred             EEEC
T ss_conf             1201


No 11 
>pfam00969 MHC_II_beta Class II histocompatibility antigen, beta domain.
Probab=100.00  E-value=3.7e-38  Score=227.31  Aligned_columns=74  Identities=38%

Q ss_pred             EEEEE-CCCCCCCEEEEEEEEECCEEEEEEECCCCEEEECCCCCCCCHHHCCCCHHHHHHHHHHHCCCCCCCCCCCC
Q ss_conf             78886-57996205899888757699999807777487017301403245068866977675420340037764125
Q Psfainz_l4        8 DRCVF-TSPDLKDIEYYSSYNYNKIKYVEFSSSLGKFVGYNEVGVKQAEAWNKDQGQLAVWRAQKETYCQHNIGIWY   83 (84)
Q Consensus         8 ~~C~F-n~tel~dv~~i~ry~yNk~e~~rFdSdvGkfvg~TelG~~~Ae~wN~~~~~Le~~Ra~vdt~CrhN~gv~y   83 (84)
                      ++|+| |||+  +||||.||||||+|++|||||||+|||+||||+|+||.|||||++||++||+||||||||||||+
T Consensus         1 ~eC~f~ngt~--~vr~i~r~iyN~~e~~~FdSdvG~fvg~TelG~~~Ae~wNs~~~~Le~~ra~vdt~CrhNy~v~~   75 (75)
T pfam00969         1 SECYFTNGTE--RVRFLDRYIYNREEYVRFDSDVGEFVAVTELGRPDAEYWNSQKDLLEQKRAEVDTYCRHNYGVWE   75 (75)
T ss_pred             CCEEECCCCC--EEEEEEEEEECCEEEEEEECCCCEEEEECCCCCHHHHHHCCCHHHHHHHHHHHCCCCCCCCCCCC
T ss_conf             9124408855--06887656657766787736886487105225123665088966988775320340116634579


No 12 
>d1hdmb2 d.19.1.1 (B:3-87) Class II MHC beta chain, N-terminal domain {Human (Homo sapiens), HLA-DM}
Probab=100.00  E-value=8.7e-36  Score=214.63  Aligned_columns=80  Identities=13%

Q ss_pred             CEEEEEEEEEE-CCCCCCCEEEEEEEEECCEEEEEEECCCCEEEECCCCCCCCHHHCCCCHHHHHHHHHHHCCCCCCCCC
Q ss_conf             30347878886-57996205899888757699999807777487017301403245068866977675420340037764
Q Psfainz_l4        2 FLEYRMDRCVF-TSPDLKDIEYYSSYNYNKIKYVEFSSSLGKFVGYNEVGVKQAEAWNKDQGQLAVWRAQKETYCQHNIG   80 (84)
Q Consensus         2 f~~y~~~~C~F-n~tel~dv~~i~ry~yNk~e~~rFdSdvGkfvg~TelG~~~Ae~wN~~~~~Le~~Ra~vdt~CrhN~g   80 (84)
                      |++|.+++|+| |||+  +|+|+.|++|||+|++|||||||||||+||+|+|+||+||+||++||+ |++||++||||++
T Consensus         1 F~~~~~~~C~f~n~~~--~~~f~~~~~yNk~e~~~fdSdvg~fv~~Te~G~~~Ae~~N~~~~~l~~-~~~vd~~CrhN~~   77 (85)
T d1hdmb2           1 FVAHVESTCLLDDAGT--PKDFTYCISFNKDLLTCWDPEENKMAPCNSLANVLSQHLNQKDTLMQR-LNGLQNCATHTQP   77 (85)
T ss_dssp             CEEEEEEEEEEETTSC--EEEEEEEEEETTEEEEEEETTTTEEEECCHHHHHHHHHHHTCHHHHHH-CCHHHHHHHHHTT
T ss_pred             CEEEEEEEEEECCCCC--EEEEEEEEEECCEEEEEECCCCCEEEECCHHHHHHHHHCCCCHHHHHH-HHHHHHHHHCCCC
T ss_conf             9047677887648996--158999986667577888698876870272211586760899889999-9874325332565


Q ss_pred             CCCC
Q ss_conf             1259
Q Psfainz_l4       81 IWYS   84 (84)
Q Consensus        81 v~yS   84 (84)
                      +|.|
T Consensus        78 ~~~~   81 (85)
T d1hdmb2          78 FWGS   81 (85)
T ss_dssp             THHH
T ss_pred             CCCC
T ss_conf             3210


No 13 
>PF00969 MHC_II_beta:  Class II histocompatibility antigen, beta domain;  InterPro: IPR000353   Major Histocompatibility Complex (MHC) glycoproteins are heterodimeric cell surface receptors that function to present antigen peptide fragments to T cells responsible for cell-mediated immune responses. MHC molecules can be subdivided into two groups on the basis of structure and function: class I molecules present intracellular antigen peptide fragments (~10 amino acids) on the surface of the host cells to cytotoxic T cells; class II molecules present exogenously derived antigenic peptides (~15 amino acids) to helper T cells. MHC class I and II molecules are assembled and loaded with their peptide ligands via different mechanisms. However, both present peptide fragments rather than entire proteins to T cells, and are required to mount an immune response.   Class II MHC glycoproteins are expressed on the surface of antigen-presenting cells (APC), including macrophages, dendritic cells and B cells. MHC II proteins present peptide antigens that originate extracellularly from foreign bodies such as bacteria. Proteins from the pathogen are degraded into peptide fragments within the APC, which sequesters these fragments into the endosome so they can bind to MHC class II proteins, before being transported to the cell surface. MHC class II receptors display antigens for recognition by helper T cells (stimulate development of B cell clones) and inflammatory T cells (cause the release of lymphokines that attract other cells to site of infection) .   MHC class II molecules are comprised of two membrane-spanning chains, alpha (IPR001003 from INTERPRO) and beta, of similar size. Both chains consist of two globular domains (N- and C-terminal), and a transmembrane segment to anchor them to the membrane . A groove in the structure acts as the peptide-binding site. This entry represents the N-terminal domain (also called beta-1 domain) of the beta chain. ; GO: 0006955 immune response, 0016020 membrane; PDB: 1d5z_B 2seb_B 1d6e_B 1j8h_B 1d5m_B 1d5x_B 1ymm_B 1a6a_B 1jws_B 1sje_B ....
Probab=100.00  E-value=9.9e-36  Score=214.31  Aligned_columns=74  Identities=43%

Q ss_pred             EEEEE-CCCCCCCEEEEEEEEECCEEEEEEECCCCEEEECCCCCCCCHHHCCCCHHHHHHHHHHHCCCCCCCCCCCC
Q ss_conf             78886-57996205899888757699999807777487017301403245068866977675420340037764125
Q Psfainz_l4        8 DRCVF-TSPDLKDIEYYSSYNYNKIKYVEFSSSLGKFVGYNEVGVKQAEAWNKDQGQLAVWRAQKETYCQHNIGIWY   83 (84)
Q Consensus         8 ~~C~F-n~tel~dv~~i~ry~yNk~e~~rFdSdvGkfvg~TelG~~~Ae~wN~~~~~Le~~Ra~vdt~CrhN~gv~y   83 (84)
                      ++|+| |+|+  |||||.|+||||+|++|||||||||||+||+|+|+|++||+||++|+++||+||++|||||++++
T Consensus         1 ~~C~f~ngt~--~v~~i~r~iyNk~e~~rFdSdvG~fvg~Te~G~~~Ae~wN~~~~~l~~~ra~vd~~Cr~N~~~~~   75 (75)
T PF00969           1 SECYFSNGTE--RVRFIDRYIYNKEEYVRFDSDVGKFVGYTELGEKNAENWNSQKELLERKRAAVDTYCRHNYEIFE   75 (75)
T ss_dssp             EEEEEETTTT--EEEEEEEEEETTEEEEEEETTTTSEEESSGGGHHHHHHHHTSHHHHHHHHHHHHHTHHHHHHHHT
T ss_pred             CEEEECCCCC--CEEEEEEEEECCEEEEEECCCCCEEEEECHHHCHHHHHHCCCCCHHHHHHHHHCCCCCCEECCCC
T ss_conf             9145406986--14898867776822688769986688401010101476278932332231000132011001249


No 14 
>1ktd_B Fusion protein consisting of cytochrome C peptide, glycine rich linker, and MHC E-beta-K..., H-2 class II histocompatibility antigen, E-D alpha chain; HET: NAG; 2.40A {Columba livia and mus musculus} SCOP: b.1.1.2 d.19.1.1
Probab=99.97   E-value=8.7e-32  Score=193.22  Aligned_columns=81  Identities=33%

Q ss_pred             CEEEEEEEEEE-CCCCCCCEEEEEEEEECCEEEEEEECCCCEEEECCCCCCCCHHHCCCCHHHHHHHHHHHCCCCCCCCC
Q ss_conf             30347878886-57996205899888757699999807777487017301403245068866977675420340037764
Q Psfainz_l4        2 FLEYRMDRCVF-TSPDLKDIEYYSSYNYNKIKYVEFSSSLGKFVGYNEVGVKQAEAWNKDQGQLAVWRAQKETYCQHNIG   80 (84)
Q Consensus         2 f~~y~~~~C~F-n~tel~dv~~i~ry~yNk~e~~rFdSdvGkfvg~TelG~~~Ae~wN~~~~~Le~~Ra~vdt~CrhN~g   80 (84)
                      |++|.++|||| |||+  +|||++||+||+++|++||||+|+|+|+||+|++.|+.||++|++|+++||.+|++|+||++
T Consensus        34 f~~~~~~~c~~~ngte--~vr~~~ry~Yngeefi~FDsd~g~~va~t~~g~~~a~~WN~~~~~le~~ra~le~~C~~n~~  111 (215)
T 1ktd_B           34 FLEYCKSECHFYNGTQ--RVRLLVRYFYNLEENLRFDSDVGEFRAVTELGRPDAENWNSQPEFLEQKRAEVDTVCRHNYE  111 (215)
T ss_dssp             EEEEEEEEEEESSGGG--SEEEEEEEEETTEEEEEEETTTCSEEESSGGGHHHHHHHHHCHHHHHHHHHHHHHTHHHHHH
T ss_pred             CEEEEEEEEEEECCCE--EEEEEEEEEECCEEEEEEECCCCEEECCCHHHHHHHHHHCCCHHHHHHHHHHHHHHHHHHHH
T ss_conf             2478756789837953--78998655436102577807668797275455341565247778999886656544444444


Q ss_pred             CCCC
Q ss_conf             1259
Q Psfainz_l4       81 IWYS   84 (84)
Q Consensus        81 v~yS   84 (84)
                      ++++
T Consensus       112 ~y~~  115 (215)
T 1ktd_B          112 IFDN  115 (215)
T ss_dssp             HHTT
T ss_pred             HHHH
T ss_conf             4443


No 15 
>d1k8ib2 d.19.1.1 (B:1-94) Class II MHC beta chain, N-terminal domain {Mouse (Mus musculus), H2-DM}
Probab=99.97   E-value=8.2e-32  Score=193.37  Aligned_columns=81  Identities=15%

Q ss_pred             CCEEEEEEEEEECCCCCCCEEEEEEEEECCEEEEEEECCCCEEEEC-----CCCCCCCHHHCCCCHHHHHHHHHHHCCCC
Q ss_conf             9303478788865799620589988875769999980777748701-----73014032450688669776754203400
Q Psfainz_l4        1 GFLEYRMDRCVFTSPDLKDIEYYSSYNYNKIKYVEFSSSLGKFVGY-----NEVGVKQAEAWNKDQGQLAVWRAQKETYC   75 (84)
Q Consensus         1 gf~~y~~~~C~Fn~tel~dv~~i~ry~yNk~e~~rFdSdvGkfvg~-----TelG~~~Ae~wN~~~~~Le~~Ra~vdt~C   75 (84)
                      ||++|.+++|+|++++..+ +|+.|++|||+|++|||||||||||+     ||+|+++|++||++|++|+++||++|++|
T Consensus         1 ~F~~~~~~~C~f~~~~~~~-~f~~s~~fNk~e~~~FdS~vgkfVg~e~~~~te~g~~~Ae~~N~~~~~l~~~ra~~d~~c   79 (94)
T d1k8ib2           1 GFVAHVESTCVLNDAGTPQ-DFTYCVSFNKDLLACWDPDVGKIVPCEFGVLSRLAEIISNILNEQESLIHRLQNGLQDCA   79 (94)
T ss_dssp             CCEEEEEEEEEEESTTCEE-EECCEEEETTSCCEEEETTTTEEEECCCSTTHHHHHHHHHHHHTCHHHHHHHHHTHHHHH
T ss_pred             CEEEEEEEEEEECCCCCCC-EEEEEEEECCEEEEEECCCCCEEECCCCEECCHHHHHHHHHCCCCHHHHHHHHHHHHHHH
T ss_conf             9058878788871899700-378999767778888979776686010110053111566742898779999988888887


Q ss_pred             CCCCCCC
Q ss_conf             3776412
Q Psfainz_l4       76 QHNIGIW   82 (84)
Q Consensus        76 rhN~gv~   82 (84)
                      |||++++
T Consensus        80 ~~n~~~~   86 (94)
T d1k8ib2          80 THTQPFW   86 (94)
T ss_dssp             HHHHHHH
T ss_pred             HHHHHHH
T ss_conf             6300000


No 16 
>d1k8ib2 d.19.1.1 (B:1-94) Class II MHC beta chain, N-terminal domain {Mouse (Mus musculus), H2-DM}
Probab=99.95   E-value=2.4e-29  Score=180.16  Aligned_columns=81  Identities=15%

Q ss_pred             CCEEEEEEEEEECCCCCCCEEEEEEEEECCEEEEEEECCCCEEEEC-----CCCCCCCHHHCCCCHHHHHHHHHHHCCCC
Q ss_conf             9303478788865799620589988875769999980777748701-----73014032450688669776754203400
Q Psfainz_l4        1 GFLEYRMDRCVFTSPDLKDIEYYSSYNYNKIKYVEFSSSLGKFVGY-----NEVGVKQAEAWNKDQGQLAVWRAQKETYC   75 (84)
Q Consensus         1 gf~~y~~~~C~Fn~tel~dv~~i~ry~yNk~e~~rFdSdvGkfvg~-----TelG~~~Ae~wN~~~~~Le~~Ra~vdt~C   75 (84)
                      ||++|.+++|+|++++.++ +|+.|++|||+|+++||||+|+|||+     ||+|+++|++||++|++|+++||++|++|
T Consensus         1 ~F~~q~~~~C~~~~~~~~~-~f~~~~~yN~~e~i~Fds~~g~fv~~e~~~~t~~g~~~A~~wN~~~~~l~~~r~~~~~~c   79 (94)
T d1k8ib2           1 GFVAHVESTCVLNDAGTPQ-DFTYCVSFNKDLLACWDPDVGKIVPCEFGVLSRLAEIISNILNEQESLIHRLQNGLQDCA   79 (94)
T ss_dssp             CCEEEEEEEEEEESTTCEE-EECCEEEETTSCCEEEETTTTEEEECCCSTTHHHHHHHHHHHHTCHHHHHHHHHTHHHHH
T ss_pred             CEEEEEEEEEEECCCCCEE-EEEEEEEECCEEEEEECCCCCEEECCCCCCCCHHHHHHHHHCCCCHHHHHHHHHHHHHHH
T ss_conf             9278878788861899612-688998667767788959777897255311356667888751798889999988888787


Q ss_pred             CCCCCCC
Q ss_conf             3776412
Q Psfainz_l4       76 QHNIGIW   82 (84)
Q Consensus        76 rhN~gv~   82 (84)
                      |||++.+
T Consensus        80 r~~~~~~   86 (94)
T d1k8ib2          80 THTQPFW   86 (94)
T ss_dssp             HHHHHHH
T ss_pred             HHHHCCC
T ss_conf             6520021


No 17 
>1lnu_B H-2 class II histocompatibility antigen, A beta chain, H-2 class II histocompatibility antigen, A-B alpha chain; HET: NAG; 2.50A {Mus musculus} SCOP: b.1.1.2 d.19.1.1
Probab=99.95   E-value=4.6e-28  Score=173.34  Aligned_columns=81  Identities=32%

Q ss_pred             CEEEEEEEEEE-CCCCCCCEEEEEEEEECCEEEEEEECCCCEEEECCCCCCCCHHHCCCCHHHHHHHHHHHCCCCCCCCC
Q ss_conf             30347878886-57996205899888757699999807777487017301403245068866977675420340037764
Q Psfainz_l4        2 FLEYRMDRCVF-TSPDLKDIEYYSSYNYNKIKYVEFSSSLGKFVGYNEVGVKQAEAWNKDQGQLAVWRAQKETYCQHNIG   80 (84)
Q Consensus         2 f~~y~~~~C~F-n~tel~dv~~i~ry~yNk~e~~rFdSdvGkfvg~TelG~~~Ae~wN~~~~~Le~~Ra~vdt~CrhN~g   80 (84)
                      |+++.+.+|+| |||+  +|||+.||+||+++|++||||+|+|+|+|++|++.|+.||++|++||+.||.+|++|+||+.
T Consensus        33 f~~q~~~~C~~~ngt~--~Vr~v~ry~Ydgedfi~FDsd~g~~va~t~~a~~~a~~WNs~~~~le~~ra~le~~C~~n~~  110 (217)
T 1lnu_B           33 FVYQFMGECYFTNGTQ--RIRYVTRYIYNREEYVRYDSDVGEHRAVTELGRPDAEYWNSQPEILERTRAELDTVCRHNYE  110 (217)
T ss_dssp             CEEEEEEEEECCTTTT--SCEEEEEEEETTEEEEEEETTTTEEEESSGGGHHHHHHHHHCHHHHHHHTTHHHHTTHHHHH
T ss_pred             HEEEEEEEEEEECCCE--EEEEEEEEEECCHHEEEECCCCCEEECCCHHHHHHHHHHCCCHHHHHHHHHHHHHHHHHHHC
T ss_conf             5356664258708942--78998666654014466616468797188689888876324178999885234443321100


Q ss_pred             CCCC
Q ss_conf             1259
Q Psfainz_l4       81 IWYS   84 (84)
Q Consensus        81 v~yS   84 (84)
                      ...+
T Consensus       111 ~~~~  114 (217)
T 1lnu_B          111 GPET  114 (217)
T ss_dssp             TTTT
T ss_pred             CCCC
T ss_conf             0012


No 18 
>1ktdB01 3.10.320.10 
Probab=99.93   E-value=4.8e-26  Score=162.54  Aligned_columns=82  Identities=45%

Q ss_pred             CCEEEEEEEEEE-CCCCCCCEEEEEEEEECCEEEEEEECCCCEEEECCCCCCCCHHHCCCCHHHHHHHHHHHCCCCCCCC
Q ss_conf             930347878886-5799620589988875769999980777748701730140324506886697767542034003776
Q Psfainz_l4        1 GFLEYRMDRCVF-TSPDLKDIEYYSSYNYNKIKYVEFSSSLGKFVGYNEVGVKQAEAWNKDQGQLAVWRAQKETYCQHNI   79 (84)
Q Consensus         1 gf~~y~~~~C~F-n~tel~dv~~i~ry~yNk~e~~rFdSdvGkfvg~TelG~~~Ae~wN~~~~~Le~~Ra~vdt~CrhN~   79 (84)
                      .|+.+.+.+|+| |+++  +|+++.+++||++++++|||++|+|+|+||+|++.|+.||+++++|++.||++|++||||+
T Consensus        33 ~f~~~~~~~C~~~~~~~--~~~~~~~~~yn~~~~~~f~s~~G~~~~~t~~G~~~A~~~n~~~~~l~~~~~~~~~~C~~~~  110 (118)
T 1ktdB01          33 GFLLYLKSECHFSNGTE--RVRYLDRYIYNREEYVRFDSDVGKYVGVTELGVKNAEYWNSDKELLEQLRAEVDTYCRHNY  110 (118)
T ss_pred             CEEEEEEEEEEEECCCC--CEEEEEEECCCCEEEEEECCCCCEEEEECCCCHHHHHHCCCCHHHHHHHHHHHHCCCCCCC
T ss_conf             12455443225515866--2455331002724678870887517631500124454227866688877654301133443


Q ss_pred             CCCCC
Q ss_conf             41259
Q Psfainz_l4       80 GIWYS   84 (84)
Q Consensus        80 gv~yS   84 (84)
                      ++..+
T Consensus       111 ~~~~~  115 (118)
T 1ktdB01         111 GVLES  115 (118)
T ss_pred             CCCCC
T ss_conf             33331


No 19 
>1fne_B MHC class II I-EK, beta chain; histocompatibility antigen, peptide, immune system; HET: NAG; 1.90A {Mus musculus} SCOP: b.1.1.2 d.19.1.1 PDB: 1fng_B* 1iea_B* 1i3r_B* 1ieb_B* 1kt2_B* 1r5v_B 1r5w_B 2fse_B 1ymm_B* 1d5z_B* 1d5x_B* 1d6e_B* 2seb_B* 1a6a_B* 1d5m_B* 1j8h_B* 1fyt_B* 1seb_B 1bx2_B* 1zgl_B 1fv1_B 1h15_B* 1hqr_B
Probab=99.91   E-value=2.1e-24  Score=153.80  Aligned_columns=81  Identities=33%

Q ss_pred             CEEEEEEEEEE-CCCCCCCEEEEEEEEECCEEEEEEECCCCEEEECCCCCCCCHHHCCCCHHHHHHHHHHHCCCCCCCCC
Q ss_conf             30347878886-57996205899888757699999807777487017301403245068866977675420340037764
Q Psfainz_l4        2 FLEYRMDRCVF-TSPDLKDIEYYSSYNYNKIKYVEFSSSLGKFVGYNEVGVKQAEAWNKDQGQLAVWRAQKETYCQHNIG   80 (84)
Q Consensus         2 f~~y~~~~C~F-n~tel~dv~~i~ry~yNk~e~~rFdSdvGkfvg~TelG~~~Ae~wN~~~~~Le~~Ra~vdt~CrhN~g   80 (84)
                      |++|.+.+|+| |||+  +|+|+.||+||+++|++||||+|+|+|+|++|++.|+.||++++++++.|+.++++|+||+.
T Consensus        33 fl~q~~~eC~f~nGt~--~vr~~~ry~YdGeefl~FDsd~g~~va~t~~a~~~a~~wn~~~~~l~~~r~~l~~~C~~~~~  110 (224)
T 1fne_B           33 FLEYCKSECHFYNGTQ--RVRLLVRYFYNLEENLRFDSDVGEFRAVTELGRPDAENWNSQPEFLEQKRAEVDTVCRHNYE  110 (224)
T ss_dssp             EEEEEEEEEEESSGGG--SEEEEEEEEETTEEEEEEETTTCSEEESSGGGHHHHHHHHTCHHHHHHHHHHHHHTHHHHHH
T ss_pred             EEEEEEEEEEEECCCE--EEEEEEEEEECCEEEEEEECCCCEEEECCHHHHHHHHHCCCCHHHHHHHHHHHHEEEECCCC
T ss_conf             8999866799826960--79999767764220888836567798278789888754057257888766543100000100


Q ss_pred             CCCC
Q ss_conf             1259
Q Psfainz_l4       81 IWYS   84 (84)
Q Consensus        81 v~yS   84 (84)
                      ...+
T Consensus       111 ~~~~  114 (224)
T 1fne_B          111 IFDN  114 (224)
T ss_dssp             HHTT
T ss_pred             CCHH
T ss_conf             0000


No 20 
>d1hdmb2 d.19.1.1 (B:3-87) Class II MHC beta chain, N-terminal domain {Human (Homo sapiens), HLA-DM}
Probab=99.89   E-value=4.2e-23  Score=146.82  Aligned_columns=78  Identities=12%

Q ss_pred             CEEEEEEEEEE-CCCCCCCEEEEEEEEECCEEEEEEECCCCEEEECCCCCCCCHHHCCCCHHHHHHHHHHHCCCCCCCCC
Q ss_conf             30347878886-57996205899888757699999807777487017301403245068866977675420340037764
Q Psfainz_l4        2 FLEYRMDRCVF-TSPDLKDIEYYSSYNYNKIKYVEFSSSLGKFVGYNEVGVKQAEAWNKDQGQLAVWRAQKETYCQHNIG   80 (84)
Q Consensus         2 f~~y~~~~C~F-n~tel~dv~~i~ry~yNk~e~~rFdSdvGkfvg~TelG~~~Ae~wN~~~~~Le~~Ra~vdt~CrhN~g   80 (84)
                      |++|.+++|+| |+++  .++|+.+++||++++++|||++|+|||+||+|+++|+.||++|++|+ ++..+++.|+||++
T Consensus         1 f~~~~~~~C~~~~dg~--~~~f~~~~~yng~~~~~fds~~~~~va~t~~a~~~a~~wN~~~~~~~-~~~~~~~c~~~~~~   77 (85)
T d1hdmb2           1 FVAHVESTCLLDDAGT--PKDFTYCISFNKDLLTCWDPEENKMAPCNSLANVLSQHLNQKDTLMQ-RLNGLQNCATHTQP   77 (85)
T ss_dssp             CEEEEEEEEEEETTSC--EEEEEEEEEETTEEEEEEETTTTEEEECCHHHHHHHHHHHTCHHHHH-HCCHHHHHHHHHTT
T ss_pred             CEEEEEEEEEECCCCC--EEEEEEEEEECCEEEEEECCCCCEEEECCHHHHHHHHHHCCCHHHHH-HHHHHHHHHHHHHH
T ss_conf             9578677788658993--45788988775656788828777898168788889887068788999-99986258887676


Q ss_pred             CC
Q ss_conf             12
Q Psfainz_l4       81 IW   82 (84)
Q Consensus        81 v~   82 (84)
                      ++
T Consensus        78 ~~   79 (85)
T d1hdmb2          78 FW   79 (85)
T ss_dssp             TH
T ss_pred             HH
T ss_conf             44


No 21 
>1a6aB01 3.10.320.10 
Probab=99.88   E-value=1e-22  Score=144.79  Aligned_columns=82  Identities=45%

Q ss_pred             CCEEEEEEEEEE-CCCCCCCEEEEEEEEECCEEEEEEECCCCEEEECCCCCCCCHHHCCCCHHHHHHHHHHHCCCCCCCC
Q ss_conf             930347878886-5799620589988875769999980777748701730140324506886697767542034003776
Q Psfainz_l4        1 GFLEYRMDRCVF-TSPDLKDIEYYSSYNYNKIKYVEFSSSLGKFVGYNEVGVKQAEAWNKDQGQLAVWRAQKETYCQHNI   79 (84)
Q Consensus         1 gf~~y~~~~C~F-n~tel~dv~~i~ry~yNk~e~~rFdSdvGkfvg~TelG~~~Ae~wN~~~~~Le~~Ra~vdt~CrhN~   79 (84)
                      +|+.+.+.+|+| ++++  +|+++.+++||+.++++|||++|+|+|+|++|++.|+.||++++.|+..|+++|++|+||+
T Consensus         2 ~f~~~~~~~c~~~~~~~--~~~~~~~~~~n~~~~~~f~s~~G~~~~~t~~G~~~a~~~n~~~~~l~~~~~~~~~~C~~~~   79 (89)
T 1a6aB01           2 GFLLLLKSECLFSNGTE--DVRYLDRYIYNREEYVRFDSDVGKYVGVTELGVKNAEYWNSDKELLEQLRAEVDTYCRHNY   79 (89)
T ss_pred             CCEEEEEEEEEECCCCC--CEEEEEECCCCCEEEEEECCCCCCEEECCCCCHHHHHHCCCCHHHHHHHHHHHHCCCCCCC
T ss_conf             41134545556505765--2222110002623478760887604310411202233226865688877654310022332


Q ss_pred             CCCCC
Q ss_conf             41259
Q Psfainz_l4       80 GIWYS   84 (84)
Q Consensus        80 gv~yS   84 (84)
                      ++..+
T Consensus        80 ~~~~~   84 (89)
T 1a6aB01          80 GVLES   84 (89)
T ss_pred             CCCCC
T ss_conf             10010


No 22 
>2bc4_B HLA class II histocompatibility antigen, DM beta chain; HET: NAG MAN; 2.27A {Homo sapiens} PDB: 1hdm_B 1k8i_B*
Probab=99.82   E-value=2.9e-20  Score=131.62  Aligned_columns=81  Identities=15%

Q ss_pred             CCEEEEEEEEEECCCCCCCEEEEEEEEECCEEEEEEECCCCEEEE-----CCCCCCCCHHHCCCCHHHHHHHHHHHCCCC
Q ss_conf             930347878886579962058998887576999998077774870-----173014032450688669776754203400
Q Psfainz_l4        1 GFLEYRMDRCVFTSPDLKDIEYYSSYNYNKIKYVEFSSSLGKFVG-----YNEVGVKQAEAWNKDQGQLAVWRAQKETYC   75 (84)
Q Consensus         1 gf~~y~~~~C~Fn~tel~dv~~i~ry~yNk~e~~rFdSdvGkfvg-----~TelG~~~Ae~wN~~~~~Le~~Ra~vdt~C   75 (84)
                      ||++|.+++|.++..+ +...|..+++|||+++++|||++|+|++     +|++|++.|+.||+++++||++||.+++.|
T Consensus         2 gfv~~~~~~Cel~~dg-s~~~f~~~~~fNk~~l~~FDs~~g~~v~~e~~a~~~~a~~~a~~wN~~~~~~e~~k~~~~~c~   80 (211)
T 2bc4_B            2 GFVAHVESTCLLDDAG-TPKDFTYCISFNKDLLTCWDPEENKMAPCEFGVLNSLANVLSQHLNQKDTLMQRLRNGLQNCA   80 (211)
T ss_dssp             -CEEEEEEEEEEETTC-CEEEEEEEEEETTEEEEEEETTTTEEEECCCSTTHHHHHHHHHHHHTCHHHHHHHHTHHHHHH
T ss_pred             CEEEEEEEEEEECCCC-CCCEEEEEEEECCEEEEEECCCCCEEEEEEEEEECHHHHHHHHHHCCCHHHHHHHHHHHHHHH
T ss_conf             1589985466874898-802079998648778898847526886446576141357888862388779998862346667


Q ss_pred             CCCCCCC
Q ss_conf             3776412
Q Psfainz_l4       76 QHNIGIW   82 (84)
Q Consensus        76 rhN~gv~   82 (84)
                      +||++.+
T Consensus        81 ~~~~~~~   87 (211)
T 2bc4_B           81 THTQPFW   87 (211)
T ss_dssp             HHHHHHH
T ss_pred             HHHHCCC
T ss_conf             6531001


No 23 
>1iao_B MHC class II I-AD; MHC II, class II MHC, ovalbumin peptide; HET: NAG; 2.6A {Mus musculus} SCOP: b.1.1.2 d.19.1.1
Probab=99.78   E-value=7.2e-19  Score=124.16  Aligned_columns=81  Identities=28%

Q ss_pred             CEEEEEEEEEE-CCCCCCCEEEEEEEEECCEEEEEEECCCCEEEECCCCCCCCHHHCCCCHHHHHHHHHHHCCCCCCCCC
Q ss_conf             30347878886-57996205899888757699999807777487017301403245068866977675420340037764
Q Psfainz_l4        2 FLEYRMDRCVF-TSPDLKDIEYYSSYNYNKIKYVEFSSSLGKFVGYNEVGVKQAEAWNKDQGQLAVWRAQKETYCQHNIG   80 (84)
Q Consensus         2 f~~y~~~~C~F-n~tel~dv~~i~ry~yNk~e~~rFdSdvGkfvg~TelG~~~Ae~wN~~~~~Le~~Ra~vdt~CrhN~g   80 (84)
                      |..+.+.+|+| |+|+  .|+|+.||+||++++++|||++|+|+|++++|++.|+.||++++++++.++.++++|+++..
T Consensus        32 fv~Q~~~gC~~~~gt~--~v~f~~ryaYDGedfi~FDsd~g~wva~t~~a~~ta~~Wns~~~~le~~~~~le~~C~~~~~  109 (222)
T 1iao_B           32 FVVQFKGECYYTNGTQ--RIRLVTRYIYNREEYVRYDSDVGEYRAVTELGRPDAEYWNSQPEILDRTRAEVDTACRHNYE  109 (222)
T ss_dssp             CEEEEEEEEEEETTTT--EEEEEEEEEETTEEEEEEETTTCSEEESSGGGHHHHHHHHHCHHHHHHHHTHHHHTHHHHHH
T ss_pred             EEEEEEEEEEEECCCC--EEEEEEEEEECCEEEEEEECCCCEEECCCHHHHHHHHHHHHHHHHHHHHHHHCCCCEEEEEE
T ss_conf             5999977689837984--78999888774734788815556685187478777766642334677877502431000000


Q ss_pred             CCCC
Q ss_conf             1259
Q Psfainz_l4       81 IWYS   84 (84)
Q Consensus        81 v~yS   84 (84)
                      ..+.
T Consensus       110 ~~~~  113 (222)
T 1iao_B          110 GPET  113 (222)
T ss_dssp             TTGG
T ss_pred             CCCC
T ss_conf             1112


No 24 
>SUPFAM0021708 d.19.1 MHC antigen-recognition domain (54452) SCOP seed sequence: d1ktdb2.
Probab=99.75   E-value=2.9e-18  Score=120.95  Aligned_columns=82  Identities=33%

Q ss_pred             CCEEEEEEEEEE-CCCCCCCEEEEEEEEECCEEEEEEECCCCEEEECCCCCCCCHHHCCCCHHHHHHHHHHHCCCCCCCC
Q ss_conf             930347878886-5799620589988875769999980777748701730140324506886697767542034003776
Q Psfainz_l4        1 GFLEYRMDRCVF-TSPDLKDIEYYSSYNYNKIKYVEFSSSLGKFVGYNEVGVKQAEAWNKDQGQLAVWRAQKETYCQHNI   79 (84)
Q Consensus         1 gf~~y~~~~C~F-n~tel~dv~~i~ry~yNk~e~~rFdSdvGkfvg~TelG~~~Ae~wN~~~~~Le~~Ra~vdt~CrhN~   79 (84)
                      .|..+.+..|++ ++++  +++++.+++||++++++|||++|+|+|+|++|++.|+.||++++.+++.|+.++++|+||+
T Consensus        33 ~~~~~~~~~C~~~~~~~--~~~~~~~~~y~~~~~~~fd~~~~~~~~~~~~a~~~~~~~~~~~~~~~~~~~~~~~~C~~~~  110 (120)
T SUPFAM0021708    33 SHTLQRMYGCEFGNDTG--DVRGLDQYAYNGEDFIRFDSDVGTWVAVTELAVITAEKWNSDKALLEQLRAYLETYCRENL  110 (120)
T ss_pred             CEEEEEEEEEEECCCCC--EEEEEEEEEECCEEEEEECCCCCEEEECCHHHHHHHHHHCCCHHHHHHHHHHHHHHHHHHH
T ss_conf             45888888788707986--0445433210762246770755268732388899998614646799999988863408888


Q ss_pred             CCCCC
Q ss_conf             41259
Q Psfainz_l4       80 GIWYS   84 (84)
Q Consensus        80 gv~yS   84 (84)
                      ++..+
T Consensus       111 ~~~~~  115 (120)
T SUPFAM0021708   111 KKYLE  115 (120)
T ss_pred             HHHHH
T ss_conf             88875


No 25 
>SUPFAM0022344 d.19.1 MHC antigen-recognition domain (54452) SCOP seed sequence: d1mhca2.
Probab=99.75   E-value=4.7e-18  Score=119.82  Aligned_columns=81  Identities=28%

Q ss_pred             CCEEEEEEEEEE-CCCCCCCEEEEEEEEECCEEEEEEECCCCEEEECCCCCCCCHHHCCCCHHHHHHHHHHHCCCCCCCC
Q ss_conf             930347878886-5799620589988875769999980777748701730140324506886697767542034003776
Q Psfainz_l4        1 GFLEYRMDRCVF-TSPDLKDIEYYSSYNYNKIKYVEFSSSLGKFVGYNEVGVKQAEAWNKDQGQLAVWRAQKETYCQHNI   79 (84)
Q Consensus         1 gf~~y~~~~C~F-n~tel~dv~~i~ry~yNk~e~~rFdSdvGkfvg~TelG~~~Ae~wN~~~~~Le~~Ra~vdt~CrhN~   79 (84)
                      .|..+.+.+|++ ++++  +++++.+++||++++++|||++|+|+|+|++|++.|+.||+++ .+++.|+.++++|+||+
T Consensus        92 ~~~~q~~~~C~~~~~~~--~~~~~~~~~~~~~~~~~~~~~~~~~~~~~~~~~~~~~~~~~~~-~~~~~~~~~~~~C~~~~  168 (181)
T SUPFAM0022344    92 PHTLQVKYGCELLNGGE--LVRGFLRYAYNGEDFLRFDSDVGTWVAVTELAQKTAEKWNSDK-LLEQLRAYLETYCRENL  168 (181)
T ss_pred             CEEEEEEEEEEEECCCC--EEEEEEEEEECCEEEEEEECCCEEEEECCHHHHHHHHHHCCCH-HHHHHHHHHHHHHHHHH
T ss_conf             47999998889836995--5789988876585889995574089865778999999832435-89999998865778998


Q ss_pred             CCCCC
Q ss_conf             41259
Q Psfainz_l4       80 GIWYS   84 (84)
Q Consensus        80 gv~yS   84 (84)
                      +++.+
T Consensus       169 ~~~~~  173 (181)
T SUPFAM0022344   169 KRYLE  173 (181)
T ss_pred             HHHHH
T ss_conf             88865


No 26 
>SUPFAM0024281 d.19.1 MHC antigen-recognition domain (54452) SCOP seed sequence: d1zaga2.
Probab=99.74   E-value=5.9e-18  Score=119.28  Aligned_columns=82  Identities=28%

Q ss_pred             CCEEEEEEEEEECCCCCCCEEEEEEEEECCEEEEEEECCCCEEEECCCCCCCCHHHCCCCHHHHHHHHHHHCCCCCCCCC
Q ss_conf             93034787888657996205899888757699999807777487017301403245068866977675420340037764
Q Psfainz_l4        1 GFLEYRMDRCVFTSPDLKDIEYYSSYNYNKIKYVEFSSSLGKFVGYNEVGVKQAEAWNKDQGQLAVWRAQKETYCQHNIG   80 (84)
Q Consensus         1 gf~~y~~~~C~Fn~tel~dv~~i~ry~yNk~e~~rFdSdvGkfvg~TelG~~~Ae~wN~~~~~Le~~Ra~vdt~CrhN~g   80 (84)
                      .|..+.+..|++++.+  +++++.+++||++++++|||++|+++|+|++|++.|+.||++++++++.|+.++++|+||++
T Consensus        90 ~~~~q~~~~C~~~~~~--~~~~~~~~~~~~~~~~~f~~~~~~~~~~~~~~~~~~~~w~~~~~~~~~~~~~~~~~C~~~~~  167 (179)
T SUPFAM0024281    90 PHTLQVKYGCELNNGG--RVRGFWRYAYNGEDFLRFDSDVGTWVAVTELAQITAEKWNSDKELLEQLRAYLETYCRENLG  167 (179)
T ss_pred             CEEEEEEEEEEECCCC--EEEEEEEEEECCEEEEEEECCCCEEEECCHHHHHHHHHHCCCHHHHHHHHHHHHHHHHHHHH
T ss_conf             5689999999983797--07899888756758899955642797377889999998305688999999987658789888


Q ss_pred             CCCC
Q ss_conf             1259
Q Psfainz_l4       81 IWYS   84 (84)
Q Consensus        81 v~yS   84 (84)
                      +..+
T Consensus       168 ~~~~  171 (179)
T SUPFAM0024281   168 KYLE  171 (179)
T ss_pred             HHHH
T ss_conf             8876


No 27 
>SUPFAM0020368 d.19.1 MHC antigen-recognition domain (54452) SCOP seed sequence: d1i3rb2.
Probab=99.74   E-value=7e-18  Score=118.89  Aligned_columns=82  Identities=29%

Q ss_pred             CCEEEEEEEEEE-CCCCCCCEEEEEEEEECCEEEEEEECCCCEEEECCCCCCCCHHHCCCCHHHHHHHHHHHCCCCCCCC
Q ss_conf             930347878886-5799620589988875769999980777748701730140324506886697767542034003776
Q Psfainz_l4        1 GFLEYRMDRCVF-TSPDLKDIEYYSSYNYNKIKYVEFSSSLGKFVGYNEVGVKQAEAWNKDQGQLAVWRAQKETYCQHNI   79 (84)
Q Consensus         1 gf~~y~~~~C~F-n~tel~dv~~i~ry~yNk~e~~rFdSdvGkfvg~TelG~~~Ae~wN~~~~~Le~~Ra~vdt~CrhN~   79 (84)
                      .|..+.+..|++ ++++  +++++.+++||++++++||||+|+++|+|++|++.|+.||++++.+++.|+.++++|+||+
T Consensus        32 ~~~~q~~~~C~~~~~~~--~~~~~~~~~~~~~~~~~f~~~~~~~~~~~~~~~~~~~~~~~~~~~~~~~~~~~~~~C~~~~  109 (120)
T SUPFAM0020368    32 SHTLQVMYGCELLSDGS--LVRGFDQYAYNGEDFLRFDSDVGTWVAATELARITAEKWNSDKGLLEQLRAYLETYCRENL  109 (120)
T ss_pred             CEEEEEEEEEEECCCCC--EEEEEEEEEECCEEEEEEECCCCEEEECCHHHHHHHHHHCCCHHHHHHHHHHHHHHHHHHH
T ss_conf             55899999899738985--2568988877585788881764168607789999999714758899999998754879998


Q ss_pred             CCCCC
Q ss_conf             41259
Q Psfainz_l4       80 GIWYS   84 (84)
Q Consensus        80 gv~yS   84 (84)
                      +++.+
T Consensus       110 ~~~~~  114 (120)
T SUPFAM0020368   110 RKYLE  114 (120)
T ss_pred             HHHHH
T ss_conf             88877


No 28 
>SUPFAM0018766 d.19.1 MHC antigen-recognition domain (54452) SCOP seed sequence: d1exua2.
Probab=99.74   E-value=8.4e-18  Score=118.45  Aligned_columns=82  Identities=28%

Q ss_pred             CCEEEEEEEEEECCCCCCCEEEEEEEEECCEEEEEEECCCCEEEECCCCCCCCHHHCCCCHHHHHHHHHHHCCCCCCCCC
Q ss_conf             93034787888657996205899888757699999807777487017301403245068866977675420340037764
Q Psfainz_l4        1 GFLEYRMDRCVFTSPDLKDIEYYSSYNYNKIKYVEFSSSLGKFVGYNEVGVKQAEAWNKDQGQLAVWRAQKETYCQHNIG   80 (84)
Q Consensus         1 gf~~y~~~~C~Fn~tel~dv~~i~ry~yNk~e~~rFdSdvGkfvg~TelG~~~Ae~wN~~~~~Le~~Ra~vdt~CrhN~g   80 (84)
                      .|..+.+..|++|+++  .++++.+++||++++++|||++|+++|+|++|++.|+.||++++.+++.|+.++++|+||++
T Consensus        84 ~~~~q~~~~C~~~~~~--~~~~~~~~~~~~~~~~~~~~~~~~~~~~~~~~~~~~~~~~~~~~~~~~~~~~~~~~C~~~~~  161 (173)
T SUPFAM0018766    84 PHTLQVKSGCELNSDG--RVRGFLRYAYNGEDFLRFDSDVGTWVAVTELAQITAEKWNSDKGLLEQLRAYLEGTCRENLG  161 (173)
T ss_pred             CEEEEEEEEEEECCCC--EEEEEEEEEECCEEEEEEECCCCEEEECCHHHHHHHHHHCCCHHHHHHHHHHHHHHHHHHHH
T ss_conf             6699999999987996--48999988766847899955641798466789999998226788999999887558899888


Q ss_pred             CCCC
Q ss_conf             1259
Q Psfainz_l4       81 IWYS   84 (84)
Q Consensus        81 v~yS   84 (84)
                      ++.+
T Consensus       162 ~~~~  165 (173)
T SUPFAM0018766   162 RYLE  165 (173)
T ss_pred             HHHH
T ss_conf             8875


No 29 
>SUPFAM0021906 d.19.1 MHC antigen-recognition domain (54452) SCOP seed sequence: d1ld9a2.
Probab=99.74   E-value=6.2e-18  Score=119.17  Aligned_columns=80  Identities=33%

Q ss_pred             CEEEEEEEEEE-CCCCCCCEEEEEEEEECCEEEEEEECCCCEEEECCCCCCCCHHHCCCCHHHHHHHHHHHCCCCCCCCC
Q ss_conf             30347878886-57996205899888757699999807777487017301403245068866977675420340037764
Q Psfainz_l4        2 FLEYRMDRCVF-TSPDLKDIEYYSSYNYNKIKYVEFSSSLGKFVGYNEVGVKQAEAWNKDQGQLAVWRAQKETYCQHNIG   80 (84)
Q Consensus         2 f~~y~~~~C~F-n~tel~dv~~i~ry~yNk~e~~rFdSdvGkfvg~TelG~~~Ae~wN~~~~~Le~~Ra~vdt~CrhN~g   80 (84)
                      |..+.+..|++ +++.  +++++.+++||++++++|||++|+|+|+|++|++.|+.||++++ +++.|+.++++|+||++
T Consensus        93 ~~~q~~~~C~~~~~~~--~~~~~~~~~y~~~~~~~~~~~~~~~~~~~~~~~~~~~~w~~~~~-~~~~~~~~~~~C~~~~~  169 (181)
T SUPFAM0021906    93 HTLQVMYGCELTNDGS--RVRGFWRYAYNGEEFLRFDSDVGKWVAVTELAQKTAEKWNSDKE-LEQLRAYLETTCRENLG  169 (181)
T ss_pred             EEEEEEEEEEECCCCE--EEEEEEEEEECCEEEEEEECCCEEEEECCHHHHHHHHHHCCCHH-HHHHHHHHHHHHHHHHH
T ss_conf             7999999999837970--57899888764758899855621898556789999998347378-99999988658899998


Q ss_pred             CCCC
Q ss_conf             1259
Q Psfainz_l4       81 IWYS   84 (84)
Q Consensus        81 v~yS   84 (84)
                      ++.+
T Consensus       170 ~~~~  173 (181)
T SUPFAM0021906   170 IYLE  173 (181)
T ss_pred             HHHH
T ss_conf             8875


No 30 
>SUPFAM0016542 d.19.1 MHC antigen-recognition domain (54452) SCOP seed sequence: d1agda2.
Probab=99.73   E-value=1.1e-17  Score=117.76  Aligned_columns=81  Identities=30%

Q ss_pred             CCEEEEEEEEEE-CCCCCCCEEEEEEEEECCEEEEEEECCCCEEEECCCCCCCCHHHCCCCHHHHHHHHHHHCCCCCCCC
Q ss_conf             930347878886-5799620589988875769999980777748701730140324506886697767542034003776
Q Psfainz_l4        1 GFLEYRMDRCVF-TSPDLKDIEYYSSYNYNKIKYVEFSSSLGKFVGYNEVGVKQAEAWNKDQGQLAVWRAQKETYCQHNI   79 (84)
Q Consensus         1 gf~~y~~~~C~F-n~tel~dv~~i~ry~yNk~e~~rFdSdvGkfvg~TelG~~~Ae~wN~~~~~Le~~Ra~vdt~CrhN~   79 (84)
                      .|..+.+.+|++ ++++  +++++.+++||++++++|||++|+|+|+|++|++.|+.||++++ +++.|+.++++|+||+
T Consensus        92 ~~~~q~~~~C~~~~~~~--~~~~~~~~~~~~~~~~~~~~~~~~~~~~~~~~~~~~~~w~~~~~-~~~~~~~~~~~C~~~~  168 (181)
T SUPFAM0016542    92 PHTLQVKYGCELLNDGS--LVRGFWRYAYNGEDFLRFDSDVGTWVAVTELGVITAEKWNSDKA-LEQLRAYLETYCRENL  168 (181)
T ss_pred             CEEEEEEEEEEECCCCC--EEEEEEEEEECCEEEEEEECCCCEEEECCHHHHHHHHHHCCCHH-HHHHHHHHHHHHHHHH
T ss_conf             47999999999837981--46788888865858999946742798637889999998347567-9999998876879998


Q ss_pred             CCCCC
Q ss_conf             41259
Q Psfainz_l4       80 GIWYS   84 (84)
Q Consensus        80 gv~yS   84 (84)
                      +++.+
T Consensus       169 ~~~~~  173 (181)
T SUPFAM0016542   169 KRYLE  173 (181)
T ss_pred             HHHHH
T ss_conf             88875


No 31 
>SUPFAM0023693 d.19.1 MHC antigen-recognition domain (54452) SCOP seed sequence: d1qqda2.
Probab=99.72   E-value=1.7e-17  Score=116.79  Aligned_columns=81  Identities=31%

Q ss_pred             CCEEEEEEEEEE-CCCCCCCEEEEEEEEECCEEEEEEECCCCEEEECCCCCCCCHHHCCCCHHHHHHHHHHHCCCCCCCC
Q ss_conf             930347878886-5799620589988875769999980777748701730140324506886697767542034003776
Q Psfainz_l4        1 GFLEYRMDRCVF-TSPDLKDIEYYSSYNYNKIKYVEFSSSLGKFVGYNEVGVKQAEAWNKDQGQLAVWRAQKETYCQHNI   79 (84)
Q Consensus         1 gf~~y~~~~C~F-n~tel~dv~~i~ry~yNk~e~~rFdSdvGkfvg~TelG~~~Ae~wN~~~~~Le~~Ra~vdt~CrhN~   79 (84)
                      .|..+.+.+|++ ++++  +++++.+++||++++++|||++|+|+|+|++|++.|+.||++++ +++.|+.++++|+||+
T Consensus        91 ~~~~q~~~~C~~~~~~~--~~~~~~~~~~~~~~~~~f~~~~~~~~~~~~~~~~~~~~w~~~~~-~~~~~~~~~~~C~~~~  167 (180)
T SUPFAM0023693    91 PHTLQVKYGCELLNDGS--LVRGFLRYAYNGEDFLRFDSDVGTWVAVTELGVITAEKWNSDKE-LEQLRAYLETYCRENL  167 (180)
T ss_pred             CEEEEEEEEEEECCCCC--EEEEEEEEEECCEEEEEEECCCCEEEECCHHHHHHHHHHCCCHH-HHHHHHHHHHHHHHHH
T ss_conf             47999998888848981--46789888766747899836764798556889999998415467-9999998854768888


Q ss_pred             CCCCC
Q ss_conf             41259
Q Psfainz_l4       80 GIWYS   84 (84)
Q Consensus        80 gv~yS   84 (84)
                      +++.+
T Consensus       168 ~~~~~  172 (180)
T SUPFAM0023693   168 GRYLE  172 (180)
T ss_pred             HHHHH
T ss_conf             77764


No 32 
>SUPFAM0016328 d.19.1 MHC antigen-recognition domain (54452) SCOP seed sequence: d1a1na2.
Probab=99.72   E-value=1.7e-17  Score=116.81  Aligned_columns=81  Identities=27%

Q ss_pred             CCEEEEEEEEEE-CCCCCCCEEEEEEEEECCEEEEEEECCCCEEEECCCCCCCCHHHCCCCHHHHHHHHHHHCCCCCCCC
Q ss_conf             930347878886-5799620589988875769999980777748701730140324506886697767542034003776
Q Psfainz_l4        1 GFLEYRMDRCVF-TSPDLKDIEYYSSYNYNKIKYVEFSSSLGKFVGYNEVGVKQAEAWNKDQGQLAVWRAQKETYCQHNI   79 (84)
Q Consensus         1 gf~~y~~~~C~F-n~tel~dv~~i~ry~yNk~e~~rFdSdvGkfvg~TelG~~~Ae~wN~~~~~Le~~Ra~vdt~CrhN~   79 (84)
                      .|..+.+.+|++ +++.  +++++.+++||++++++||||+|+|+|+|++|++.|+.||++++ +++.|+.++++|+||+
T Consensus        92 ~~~~q~~~~c~~~~~~~--~~~~~~~~~~~~~~~~~~~~~~~~~~~~~~~~~~~~~~w~~~~~-~~~~~~~~~~~C~~~~  168 (181)
T SUPFAM0016328    92 PHTLQVKYGCELTNDGS--RVRGFLRYAYNGEDFLRFDSDVGTWVAVTELAQITAEKWNSDKE-LEQLRAYLETYCRENL  168 (181)
T ss_pred             CEEEEEEEEEEECCCCC--EEEEEEEEEECCEEEEEEECCCCEEEECCHHHHHHHHHHCCCHH-HHHHHHHHHHHHHHHH
T ss_conf             47999999999847981--45788888756837899845665798557899999998415578-9999998866879988


Q ss_pred             CCCCC
Q ss_conf             41259
Q Psfainz_l4       80 GIWYS   84 (84)
Q Consensus        80 gv~yS   84 (84)
                      ++..+
T Consensus       169 ~~~~~  173 (181)
T SUPFAM0016328   169 RKYLE  173 (181)
T ss_pred             HHHHH
T ss_conf             88764


No 33 
>SUPFAM0022030 d.19.1 MHC antigen-recognition domain (54452) SCOP seed sequence: d1lnub2.
Probab=99.71   E-value=3.2e-17  Score=115.36  Aligned_columns=82  Identities=28%

Q ss_pred             CCEEEEEEEEEE-CCCCCCCEEEEEEEEECCEEEEEEECCCCEEEECCCCCCCCHHHCCCCHHHHHHHHHHHCCCCCCCC
Q ss_conf             930347878886-5799620589988875769999980777748701730140324506886697767542034003776
Q Psfainz_l4        1 GFLEYRMDRCVF-TSPDLKDIEYYSSYNYNKIKYVEFSSSLGKFVGYNEVGVKQAEAWNKDQGQLAVWRAQKETYCQHNI   79 (84)
Q Consensus         1 gf~~y~~~~C~F-n~tel~dv~~i~ry~yNk~e~~rFdSdvGkfvg~TelG~~~Ae~wN~~~~~Le~~Ra~vdt~CrhN~   79 (84)
                      .|..+.+..|++ ++++  .++++.+++||++++++|||++|+++|+|++|++.|+.||++++.+++.|+.++++|++|+
T Consensus        32 ~~~~~~~~~C~~~~~~~--~~~~~~~~~~~~~~~~~~~~~~~~~~~~~~~~~~~~~~~~~~~~~~~~~~~~~~~~C~~~~  109 (120)
T SUPFAM0022030    32 SHTLQVMYGCELLNDTG--LVRGFLQYAYNGEDFLRFDSDVGEWVAVTELAQITAEKWNSDKGLLEQLRAYLETTCRENL  109 (120)
T ss_pred             CEEEEEEEEEEECCCCC--EEEEEEEEEECCEEEEEEECCCCEEEECCHHHHHHHHHHCCCHHHHHHHHHHHHHHHHHHH
T ss_conf             46899888888727986--0247888877585778882665268645578999999832637899999998841658888


Q ss_pred             CCCCC
Q ss_conf             41259
Q Psfainz_l4       80 GIWYS   84 (84)
Q Consensus        80 gv~yS   84 (84)
                      ++..+
T Consensus       110 ~~~~~  114 (120)
T SUPFAM0022030   110 QKYLE  114 (120)
T ss_pred             HHHHH
T ss_conf             77654


No 34 
>SUPFAM0019868 d.19.1 MHC antigen-recognition domain (54452) SCOP seed sequence: d1gzqa2.
Probab=99.71   E-value=4.3e-17  Score=114.66  Aligned_columns=81  Identities=30%

Q ss_pred             CEEEEEEEEEECCCCCCCEEEEEEEEECCEEEEEEECCCCEEEE-CCCCCCCCHHHCCCCHHHHHHHHHHHCCCCCCCCC
Q ss_conf             30347878886579962058998887576999998077774870-17301403245068866977675420340037764
Q Psfainz_l4        2 FLEYRMDRCVFTSPDLKDIEYYSSYNYNKIKYVEFSSSLGKFVG-YNEVGVKQAEAWNKDQGQLAVWRAQKETYCQHNIG   80 (84)
Q Consensus         2 f~~y~~~~C~Fn~tel~dv~~i~ry~yNk~e~~rFdSdvGkfvg-~TelG~~~Ae~wN~~~~~Le~~Ra~vdt~CrhN~g   80 (84)
                      |..+.+.+|++++.+  .++++.+++||++++++|||++|+++| +|++|++.|+.||++++.+++.|+.++++|++|++
T Consensus        92 ~~~q~~~~C~~~~~~--~~~~~~~~~~~g~~~~~f~~~~~~~~~~~~~~~~~~~~~~~~~~~~~~~~~~~~~~~C~~~~~  169 (181)
T SUPFAM0019868    92 HTLQVKYGCEFNNGG--RVRGFWRYAYNGEDFLRFDSDVGTWVAEVTELAVITAEKWNSDKDLLEQLRAYLETYCRENLK  169 (181)
T ss_pred             EEEEEEEEEEECCCC--EEEEEEEEEECCEEEEEEECCCCEEEECCCHHHHHHHHHHCCCHHHHHHHHHHHHHHHHHHHH
T ss_conf             589999999983897--489987766477689999745427950776689999998216588999999876338899887


Q ss_pred             CCCC
Q ss_conf             1259
Q Psfainz_l4       81 IWYS   84 (84)
Q Consensus        81 v~yS   84 (84)
                      ++.+
T Consensus       170 ~~~~  173 (181)
T SUPFAM0019868   170 KYLE  173 (181)
T ss_pred             HHHH
T ss_conf             7752


No 35 
>SUPFAM0020968 d.19.1 MHC antigen-recognition domain (54452) SCOP seed sequence: d1je6a2.
Probab=99.71   E-value=4.1e-17  Score=114.80  Aligned_columns=82  Identities=27%

Q ss_pred             CCEEEEEEEEEECCCCCCCEEEEEEEEECCEEEEEEECCCCEEEECC-----CCCCCCHHHCCCCHHHHHHHHHHHCCCC
Q ss_conf             93034787888657996205899888757699999807777487017-----3014032450688669776754203400
Q Psfainz_l4        1 GFLEYRMDRCVFTSPDLKDIEYYSSYNYNKIKYVEFSSSLGKFVGYN-----EVGVKQAEAWNKDQGQLAVWRAQKETYC   75 (84)
Q Consensus         1 gf~~y~~~~C~Fn~tel~dv~~i~ry~yNk~e~~rFdSdvGkfvg~T-----elG~~~Ae~wN~~~~~Le~~Ra~vdt~C   75 (84)
                      .|..+.+.+|++++.+  +++++.+++||++++++|||++|+++|+|     ++|++.|+.||++++.+++.|+.++++|
T Consensus        88 ~~~~q~~~~C~~~~~~--~~~~~~~~~~~~~~~~~f~~~~~~~~~~~~~~~~~~~~~~~~~w~~~~~~~~~~~~~~~~~C  165 (181)
T SUPFAM0020968    88 PHTLQVKYGCELNNGG--LVRGFERYAYNGEDFLRFDSDVGTWVAVTSPEAGELAQKTAEKWNSDKELLEQLRAYLETYC  165 (181)
T ss_pred             CEEEEEEEEEEECCCC--EEEEEEEEEECCEEEEEEECCCCEEEECCCCCCCHHHHHHHHHHCCCHHHHHHHHHHHHHHH
T ss_conf             5589999999984897--06899888766768999955741798516665306789999984044889999998873387


Q ss_pred             CCCCCCCCC
Q ss_conf             377641259
Q Psfainz_l4       76 QHNIGIWYS   84 (84)
Q Consensus        76 rhN~gv~yS   84 (84)
                      +|++..+..
T Consensus       166 ~~~~~~~~~  174 (181)
T SUPFAM0020968   166 REWLKKYLN  174 (181)
T ss_pred             HHHHHHHHH
T ss_conf             999998864


No 36 
>SUPFAM0019307 d.19.1 MHC antigen-recognition domain (54452) SCOP seed sequence: d1fv1b2.
Probab=99.70   E-value=6e-17  Score=113.91  Aligned_columns=82  Identities=33%

Q ss_pred             CCEEEEEEEEEE-CCCCCCCEEEEEEEEECCEEEEEEECCCCEEEECCCCCCCCHHHCCCCHHHHHHHHHHHCCCCCCCC
Q ss_conf             930347878886-5799620589988875769999980777748701730140324506886697767542034003776
Q Psfainz_l4        1 GFLEYRMDRCVF-TSPDLKDIEYYSSYNYNKIKYVEFSSSLGKFVGYNEVGVKQAEAWNKDQGQLAVWRAQKETYCQHNI   79 (84)
Q Consensus         1 gf~~y~~~~C~F-n~tel~dv~~i~ry~yNk~e~~rFdSdvGkfvg~TelG~~~Ae~wN~~~~~Le~~Ra~vdt~CrhN~   79 (84)
                      +|..+.+..|++ ++++  +++++.+++||++++++|||++|+++|+|++|++.|+.||++++.++..|+.++++|+||+
T Consensus         6 ~~~~~~~~~C~~~~~~~--~~~~~~~~~y~~~~~~~~~~~~~~~~~~~~~~~~~~~~~~~~~~~~~~~~~~~~~~C~~~~   83 (92)
T SUPFAM0019307     6 GHTLQVMYGCELNSDGS--RVRGFDQYAYNGEDFLRFDSDVGEWVAVTELAVITAEKWNSDKGLLEQLRAYLETYCRHNL   83 (92)
T ss_pred             CEEEEEEEEEEECCCCC--EEEEEEEEEECCEEEEEECCCCEEEEECCHHHHHHHHHHCCCHHHHHHHHHHHHHHHHHHH
T ss_conf             25899988888747984--2578887765583678882873078615478888898714647789999887765768887


Q ss_pred             CCCCC
Q ss_conf             41259
Q Psfainz_l4       80 GIWYS   84 (84)
Q Consensus        80 gv~yS   84 (84)
                      +++.+
T Consensus        84 ~~~~~   88 (92)
T SUPFAM0019307    84 KKYLE   88 (92)
T ss_pred             HHHHH
T ss_conf             76753


No 37 
>SUPFAM0018419 d.19.1 MHC antigen-recognition domain (54452) SCOP seed sequence: d1ed3a2.
Probab=99.70   E-value=4.2e-17  Score=114.72  Aligned_columns=80  Identities=31%

Q ss_pred             CEEEEEEEEEE-CCCCCCCEEEEEEEEECCEEEEEEECCCCEEEECCCCCCCCHHHCCCCHHHHHHHHHHHCCCCCCCCC
Q ss_conf             30347878886-57996205899888757699999807777487017301403245068866977675420340037764
Q Psfainz_l4        2 FLEYRMDRCVF-TSPDLKDIEYYSSYNYNKIKYVEFSSSLGKFVGYNEVGVKQAEAWNKDQGQLAVWRAQKETYCQHNIG   80 (84)
Q Consensus         2 f~~y~~~~C~F-n~tel~dv~~i~ry~yNk~e~~rFdSdvGkfvg~TelG~~~Ae~wN~~~~~Le~~Ra~vdt~CrhN~g   80 (84)
                      |..+.+..|++ +++.  +++++.+++||++++++|||++|+|+|+|++|++.|+.||++ +.+++.|+.++++|+||++
T Consensus        93 ~~~~~~~~c~~~~~~~--~~~~~~~~~~~~~~~~~~~~~~~~~~~~~~~~~~~~~~w~~~-~~~~~~~~~~~~~C~~~~~  169 (181)
T SUPFAM0018419    93 HTLQVKYGCELSNDGS--RVRGFWRYAYNGEDFLRFDSDVGTWVAVTELAVKTAEKWNSD-GLLEQLRAYLETYCRENLK  169 (181)
T ss_pred             EEEEEEEEEEECCCCE--EEEEEEEEEECCEEEEEEECCCCEEEECCHHHHHHHHHCCCH-HHHHHHHHHHHHHHHHHHH
T ss_conf             7999999999837970--556787777567478998456637986378999999870752-6899999988768899999


Q ss_pred             CCCC
Q ss_conf             1259
Q Psfainz_l4       81 IWYS   84 (84)
Q Consensus        81 v~yS   84 (84)
                      +..+
T Consensus       170 ~~~~  173 (181)
T SUPFAM0018419   170 KYLE  173 (181)
T ss_pred             HHHH
T ss_conf             8875


No 38 
>SUPFAM0017423 d.19.1 MHC antigen-recognition domain (54452) SCOP seed sequence: d1cd1a2.
Probab=99.70   E-value=6.1e-17  Score=113.87  Aligned_columns=82  Identities=30%

Q ss_pred             CCEEEEEEEEEECCCCCCCEEEEEEEEECCEEEEEEECCCCEEEECCC-CCCCCHHHCCCCHHHHHHHHHHHCCCCCCCC
Q ss_conf             930347878886579962058998887576999998077774870173-0140324506886697767542034003776
Q Psfainz_l4        1 GFLEYRMDRCVFTSPDLKDIEYYSSYNYNKIKYVEFSSSLGKFVGYNE-VGVKQAEAWNKDQGQLAVWRAQKETYCQHNI   79 (84)
Q Consensus         1 gf~~y~~~~C~Fn~tel~dv~~i~ry~yNk~e~~rFdSdvGkfvg~Te-lG~~~Ae~wN~~~~~Le~~Ra~vdt~CrhN~   79 (84)
                      .|..+.+..|++++.+  .++++.+++||++++++|||++|+++|+|+ +|++.|+.||++++.+++.|+.++++|+||+
T Consensus        89 ~~~~q~~~~C~~~~~~--~~~~~~~~~~~g~~~~~f~~~~~~~~~~~~~~~~~~~~~~~~~~~~~~~~~~~~~~~C~~~~  166 (179)
T SUPFAM0017423    89 PHTLQVKYGCELNNGG--RVRGFLRYAYNGEDFLRFDSDVGTWVAVTESLGQKTAEKWNSDKALLEQLRAYLETYCRHNL  166 (179)
T ss_pred             CEEEEEEEEEEECCCC--EEEEEEEEEECCEEEEEEECCCCEEEECCHHHHHHHHHHHHCCHHHHHHHHHHHHHHHHHHH
T ss_conf             4689999999983897--68999877647836789855641786555367788998840358899999988877879999


Q ss_pred             CCCCC
Q ss_conf             41259
Q Psfainz_l4       80 GIWYS   84 (84)
Q Consensus        80 gv~yS   84 (84)
                      +++.+
T Consensus       167 ~~~~~  171 (179)
T SUPFAM0017423   167 KKYLE  171 (179)
T ss_pred             HHHHH
T ss_conf             88875


No 39 
>SUPFAM0021412 d.19.1 MHC antigen-recognition domain (54452) SCOP seed sequence: d1k8da2.
Probab=99.70   E-value=5.2e-17  Score=114.23  Aligned_columns=80  Identities=33%

Q ss_pred             CEEEEEEEEEE-CCCCCCCEEEEEEEEECCEEEEEEECCCCEEEECCCCCCCCHHHCCCCHHHHHHHHHHHCCCCCCCCC
Q ss_conf             30347878886-57996205899888757699999807777487017301403245068866977675420340037764
Q Psfainz_l4        2 FLEYRMDRCVF-TSPDLKDIEYYSSYNYNKIKYVEFSSSLGKFVGYNEVGVKQAEAWNKDQGQLAVWRAQKETYCQHNIG   80 (84)
Q Consensus         2 f~~y~~~~C~F-n~tel~dv~~i~ry~yNk~e~~rFdSdvGkfvg~TelG~~~Ae~wN~~~~~Le~~Ra~vdt~CrhN~g   80 (84)
                      +..+.+.+|++ +++.  +++++.+++||++++++|||++|+|+|+|++|++.|+.||++ +.+++.|+.++++|+||++
T Consensus        93 ~~~q~~~~C~~~~~~~--~~~~~~~~~y~~~~~~~~~~~~~~~~~~~~~~~~~~~~w~~~-~~~~~~~~~~~~~C~~~~~  169 (181)
T SUPFAM0021412    93 HTLQVKYGCELSNDGS--LVRGFLRYAYNGEDFLRFDSDVGTWVAVTELAVITAEKWNSD-GLLEQLRAYLETYCRHNLG  169 (181)
T ss_pred             EEEEEEEEEEECCCCC--EEEEEEEEEECCEEEEEEECCCCEEEECCHHHHHHHHHHCCH-HHHHHHHHHHHHHHHHHHH
T ss_conf             7999999889837970--577887777667578998456517986377899999981650-5899999988658799998


Q ss_pred             CCCC
Q ss_conf             1259
Q Psfainz_l4       81 IWYS   84 (84)
Q Consensus        81 v~yS   84 (84)
                      ++.+
T Consensus       170 ~~~~  173 (181)
T SUPFAM0021412   170 KYLE  173 (181)
T ss_pred             HHHH
T ss_conf             8875


No 40 
>1uvq_B HLA class II histocompatibility antigen; HET: NAG FUC BMA; 1.8A {Homo sapiens} SCOP: b.1.1.2 d.19.1.1 PDB: 1jk8_B* 1s9v_B 2iad_B 1muj_B* 1d9k_D* 1iak_B* 1jl4_B 1f3j_B* 1k2d_B* 1u3h_D 1aqd_B 1klu_B 1jwm_B 1jws_B 1hxy_B 1klg_B 1jwu_B 1lo5_B 1pyw_B 1r5i_B 1sje_B 1sjh_B 1t5w_B 1t5x_B 2g9h_B* 2icw_B 2ipk_B* 2oje_B 1kg0_B 1dlh_B
Probab=99.70   E-value=7.7e-17  Score=113.31  Aligned_columns=79  Identities=28%

Q ss_pred             CEEEEEEEEEE-CCCCCCCEEEEEEEEECCEEEEEEECCCCEEEECCCCCCCCHHHCCCCHHHHHHHHHHHCCCCCCCCC
Q ss_conf             30347878886-57996205899888757699999807777487017301403245068866977675420340037764
Q Psfainz_l4        2 FLEYRMDRCVF-TSPDLKDIEYYSSYNYNKIKYVEFSSSLGKFVGYNEVGVKQAEAWNKDQGQLAVWRAQKETYCQHNIG   80 (84)
Q Consensus         2 f~~y~~~~C~F-n~tel~dv~~i~ry~yNk~e~~rFdSdvGkfvg~TelG~~~Ae~wN~~~~~Le~~Ra~vdt~CrhN~g   80 (84)
                      |.++.+.+|+| |||+  +|+|+.+|.||+++|+.||++.+.++|.++.|.+.|+.||++++.+++.++..++.|.+++.
T Consensus         5 fv~Q~~~~C~~~ngte--~v~fv~~y~YDG~Dfi~fD~d~~~w~a~~~~a~~~k~~w~~~~~~~~~~k~~Le~~C~~~l~   82 (198)
T 1uvq_B            5 FVFQFKGMCYFTNGTE--RVRLVTRYIYNREEYARFDSDVGVYRAVTPQGRPDAEYWNSQKEVLEGTRAELDTVCRHNYE   82 (198)
T ss_dssp             CEEEEEEEEEEETTTT--EEEEEEEEEETTEEEEEEETTTCSEEESSGGGHHHHHHHHTCHHHHHHHHHHHHHTHHHHHH
T ss_pred             EEEEEEEEEEEECCCE--EEEEEEEEEECCEEEEEEECCCCEEECCCHHHHHHHHHHHHHHHHHHHHHHHHHEEEEHHCC
T ss_conf             1575764168747961--58899878872342788717667797188678899987635788886454433112100000


Q ss_pred             CC
Q ss_conf             12
Q Psfainz_l4       81 IW   82 (84)
Q Consensus        81 v~   82 (84)
                      ..
T Consensus        83 ~~   84 (198)
T 1uvq_B           83 VA   84 (198)
T ss_dssp             HT
T ss_pred             CC
T ss_conf             10


No 41 
>SUPFAM0017254 d.19.1 MHC antigen-recognition domain (54452) SCOP seed sequence: d1bx2b2.
Probab=99.70   E-value=7.3e-17  Score=113.43  Aligned_columns=82  Identities=30%

Q ss_pred             CCEEEEEEEEEE-CCCCCCCEEEEEEEEECCEEEEEEECCCCEEEECCCCCCCCHHHCCCCHHHHHHHHHHHCCCCCCCC
Q ss_conf             930347878886-5799620589988875769999980777748701730140324506886697767542034003776
Q Psfainz_l4        1 GFLEYRMDRCVF-TSPDLKDIEYYSSYNYNKIKYVEFSSSLGKFVGYNEVGVKQAEAWNKDQGQLAVWRAQKETYCQHNI   79 (84)
Q Consensus         1 gf~~y~~~~C~F-n~tel~dv~~i~ry~yNk~e~~rFdSdvGkfvg~TelG~~~Ae~wN~~~~~Le~~Ra~vdt~CrhN~   79 (84)
                      ++..+.+..|++ ++++  +++++.+++||++++++|||++|+++|+|++|++.|+.||++++.++..|+.++++|+||+
T Consensus         4 ~~~~~~~~~C~~~~~~~--~~~~~~~~~y~~~~~~~~~~~~~~~~~~~~~~~~~~~~~~~~~~~~~~~~~~~~~~C~~~~   81 (90)
T SUPFAM0017254     4 GHTLQVMYGCELNNDGS--RVRGFDQYAYNGEDFLRFDSDVGEWVAVTELAVITAEKWNSDKGLLERLRAYLEGYCRENL   81 (90)
T ss_pred             CEEEEEEEEEEECCCCC--EEEEEEEEEECCEEEEEECCCCEEEEECCHHHHHHHHHHCCCHHHHHHHHHHHHHHHHHHH
T ss_conf             35889998888847984--1568988876584778882863078625578988998723646789999987632658888


Q ss_pred             CCCCC
Q ss_conf             41259
Q Psfainz_l4       80 GIWYS   84 (84)
Q Consensus        80 gv~yS   84 (84)
                      ++..+
T Consensus        82 ~~~~~   86 (90)
T SUPFAM0017254    82 QKYLE   86 (90)
T ss_pred             HHHHH
T ss_conf             87753


No 42 
>SUPFAM0022711 d.19.1 MHC antigen-recognition domain (54452) SCOP seed sequence: d1neza2.
Probab=99.70   E-value=6.3e-17  Score=113.79  Aligned_columns=78  Identities=32%

Q ss_pred             CEEEEEEEEEE-CCCCCCCEEEEEEEEECCEEEEEEECCCCEEEECCCCCCCCHHHCCCCHHHHHHHHHHHCCCCCCCCC
Q ss_conf             30347878886-57996205899888757699999807777487017301403245068866977675420340037764
Q Psfainz_l4        2 FLEYRMDRCVF-TSPDLKDIEYYSSYNYNKIKYVEFSSSLGKFVGYNEVGVKQAEAWNKDQGQLAVWRAQKETYCQHNIG   80 (84)
Q Consensus         2 f~~y~~~~C~F-n~tel~dv~~i~ry~yNk~e~~rFdSdvGkfvg~TelG~~~Ae~wN~~~~~Le~~Ra~vdt~CrhN~g   80 (84)
                      +..+.+..|++ +++.  +++++.+++||++++++|||++|+++|+|++|++.|+.||++ +.+++.|+.++++|+||++
T Consensus        93 ~~~q~~~~C~~~~~~~--~~~~~~~~~~~~~~~~~f~~~~~~~~~~~~~~~~~~~~~~~~-~~~~~~~~~~~~~C~~~~~  169 (181)
T SUPFAM0022711    93 HTLQVKYGCELLNDGS--DVRGFLRYAYNGEDFLRFDSDVGKWVAATELAVITAEKWNSD-GLLEQLRAYLETTCRENLR  169 (181)
T ss_pred             EEEEEEEEEEECCCCC--EEEEEEEEEECCEEEEEEECCCCEEEECCHHHHHHHHHCCCH-HHHHHHHHHHHHHHHHHHH
T ss_conf             7999999999737981--357888776567578999657307985567899999870761-6899999987668899998


Q ss_pred             CC
Q ss_conf             12
Q Psfainz_l4       81 IW   82 (84)
Q Consensus        81 v~   82 (84)
                      +.
T Consensus       170 ~~  171 (181)
T SUPFAM0022711   170 RY  171 (181)
T ss_pred             HH
T ss_conf             88


No 43 
>SUPFAM0017778 d.19.1 MHC antigen-recognition domain (54452) SCOP seed sequence: d1d5mb2.
Probab=99.69   E-value=7.9e-17  Score=113.27  Aligned_columns=82  Identities=30%

Q ss_pred             CCEEEEEEEEEE-CCCCCCCEEEEEEEEECCEEEEEEECCCCEEEECCCCCCCCHHHCCCCHHHHHHHHHHHCCCCCCCC
Q ss_conf             930347878886-5799620589988875769999980777748701730140324506886697767542034003776
Q Psfainz_l4        1 GFLEYRMDRCVF-TSPDLKDIEYYSSYNYNKIKYVEFSSSLGKFVGYNEVGVKQAEAWNKDQGQLAVWRAQKETYCQHNI   79 (84)
Q Consensus         1 gf~~y~~~~C~F-n~tel~dv~~i~ry~yNk~e~~rFdSdvGkfvg~TelG~~~Ae~wN~~~~~Le~~Ra~vdt~CrhN~   79 (84)
                      +|..+.+..|++ ++++  +++++.+++||++++++|||++|+++|+|++|++.|+.||+++++++..|+.++++|+||+
T Consensus         5 ~~~~~~~~~C~~~~~~~--~~~~~~~~~y~~~~~~~~~~~~~~~~~~~~~~~~~~~~~~~~~~~~~~~~~~~~~~C~~~~   82 (91)
T SUPFAM0017778     5 GHTLQVMYGCELLSDGS--RVRGFDQYAYNGEDFLRFDSDVGEWVAVTELAQITAEKWNSDKGLLERLRAYLETYCRENL   82 (91)
T ss_pred             CEEEEEEEEEEECCCCC--EEEEEEEEEECCEEEEEECCCCEEEEECCHHHHHHHHHHCCCHHHHHHHHHHHHHHHHHHH
T ss_conf             36899888888737984--1457887765683568881863078626468888888722537789999988754658888


Q ss_pred             CCCCC
Q ss_conf             41259
Q Psfainz_l4       80 GIWYS   84 (84)
Q Consensus        80 gv~yS   84 (84)
                      ++..+
T Consensus        83 ~~~~~   87 (91)
T SUPFAM0017778    83 QKYLE   87 (91)
T ss_pred             HHHHH
T ss_conf             77763


No 44 
>SUPFAM0022346 d.19.1 MHC antigen-recognition domain (54452) SCOP seed sequence: d1mhea2.
Probab=99.69   E-value=6e-17  Score=113.91  Aligned_columns=80  Identities=31%

Q ss_pred             CEEEEEEEEEE-CCCCCCCEEEEEEEEECCEEEEEEECCCCEEEECCCCCCCCHHHCCCCHHHHHHHHHHHCCCCCCCCC
Q ss_conf             30347878886-57996205899888757699999807777487017301403245068866977675420340037764
Q Psfainz_l4        2 FLEYRMDRCVF-TSPDLKDIEYYSSYNYNKIKYVEFSSSLGKFVGYNEVGVKQAEAWNKDQGQLAVWRAQKETYCQHNIG   80 (84)
Q Consensus         2 f~~y~~~~C~F-n~tel~dv~~i~ry~yNk~e~~rFdSdvGkfvg~TelG~~~Ae~wN~~~~~Le~~Ra~vdt~CrhN~g   80 (84)
                      |..+.+..|++ |++.  +++++.+++||++++++|||++|+|+|+|++|++.|+.||++ +.+++.|+.++++|+||++
T Consensus        92 ~~~q~~~~C~~~~~~~--~~~~~~~~~~~~~~~~~~~~~~~~~~~~~~~~~~~~~~w~~~-~~~~~~~~~~~~~C~~~~~  168 (180)
T SUPFAM0022346    92 HTLQVMYGCELLNDGS--LVRGFWRYAYNGEDFLRFDSDVGTWVAVTELAVITAEKWNSD-GLLEQLRAYLETYCRENLK  168 (180)
T ss_pred             EEEEEEEEEEECCCCE--EEEEEEEEEECCEEEEEEECCCCEEEECCHHHHHHHHHHCCH-HHHHHHHHHHHHHHHHHHH
T ss_conf             7999999999837971--678887787667578998356637986378999999870742-6899999987558899999


Q ss_pred             CCCC
Q ss_conf             1259
Q Psfainz_l4       81 IWYS   84 (84)
Q Consensus        81 v~yS   84 (84)
                      +..+
T Consensus       169 ~~~~  172 (180)
T SUPFAM0022346   169 KYLE  172 (180)
T ss_pred             HHHH
T ss_conf             8875


No 45 
>SUPFAM0021478 d.19.1 MHC antigen-recognition domain (54452) SCOP seed sequence: d1kcgc_.
Probab=99.69   E-value=7.4e-17  Score=113.42  Aligned_columns=79  Identities=32%

Q ss_pred             CEEEEEEEEEECCCCCCCEEEEEEEEECCEEEEEEECCCCEEEECCCCCCCCHHHCCCCHHHHHHHHHHHCCCCCCCCCC
Q ss_conf             30347878886579962058998887576999998077774870173014032450688669776754203400377641
Q Psfainz_l4        2 FLEYRMDRCVFTSPDLKDIEYYSSYNYNKIKYVEFSSSLGKFVGYNEVGVKQAEAWNKDQGQLAVWRAQKETYCQHNIGI   81 (84)
Q Consensus         2 f~~y~~~~C~Fn~tel~dv~~i~ry~yNk~e~~rFdSdvGkfvg~TelG~~~Ae~wN~~~~~Le~~Ra~vdt~CrhN~gv   81 (84)
                      +..+.+..|++++.+  +++++.+++||++++++|||++|+++|+|++|++.|+.||++++.+++.|+.++++|+||++.
T Consensus        91 ~~~q~~~~C~~~~~~--~~~~~~~~~~~~~~~~~f~~~~~~~~~~~~~~~~~~~~w~~~~~~~~~~~~~~~~~C~~~~~~  168 (178)
T SUPFAM0021478    91 HTLQVKYGCELSNGG--RVRGFDRYAYNGEDFLRFDSDLGTWVAVTELGVITAEKWNSDKELLEQLRAYLETECRENLGR  168 (178)
T ss_pred             EEEEEEEEEEECCCC--EEEEEEEEEECCEEEEEEECCCCEEEECCHHHHHHHHHHCCCHHHHHHHHHHHHHHHHHHHHH
T ss_conf             689999999983797--078887666556578998455537985368899999971265889999999875588999999


Q ss_pred             C
Q ss_conf             2
Q Psfainz_l4       82 W   82 (84)
Q Consensus        82 ~   82 (84)
                      .
T Consensus       169 ~  169 (178)
T SUPFAM0021478   169 Y  169 (178)
T ss_pred             H
T ss_conf             9


No 46 
>SUPFAM0018220 d.19.1 MHC antigen-recognition domain (54452) SCOP seed sequence: d1e27a2.
Probab=99.69   E-value=6.7e-17  Score=113.63  Aligned_columns=80  Identities=31%

Q ss_pred             CEEEEEEEEEE-CCCCCCCEEEEEEEEECCEEEEEEECCCCEEEECCCCCCCCHHHCCCCHHHHHHHHHHHCCCCCCCCC
Q ss_conf             30347878886-57996205899888757699999807777487017301403245068866977675420340037764
Q Psfainz_l4        2 FLEYRMDRCVF-TSPDLKDIEYYSSYNYNKIKYVEFSSSLGKFVGYNEVGVKQAEAWNKDQGQLAVWRAQKETYCQHNIG   80 (84)
Q Consensus         2 f~~y~~~~C~F-n~tel~dv~~i~ry~yNk~e~~rFdSdvGkfvg~TelG~~~Ae~wN~~~~~Le~~Ra~vdt~CrhN~g   80 (84)
                      |..+.+..|++ |++.  +++++.+++||++++++|||++|+++|+|++|++.|+.||++ +.+++.|+.++++|+||++
T Consensus        93 ~~~q~~~~C~~~~~~~--~~~~~~~~~~~~~~~~~~~~~~~~~~~~~~~~~~~~~~w~~~-~~~~~~~~~~~~~C~~~~~  169 (181)
T SUPFAM0018220    93 HTLQVKYGCELSNDGS--RVRGFWRYAYNGEDFLRFDSDVGTWVAATELAVITAEKWNSD-GLLEQLRAYLETYCRHNLK  169 (181)
T ss_pred             EEEEEEEEEEECCCCE--EEEEEEEEEECCEEEEEEECCCCEEEECCHHHHHHHHHCCCH-HHHHHHHHHHHHHHHHHHH
T ss_conf             7999999999827970--577887777567478998556537986488999999870744-7899999987548789999


Q ss_pred             CCCC
Q ss_conf             1259
Q Psfainz_l4       81 IWYS   84 (84)
Q Consensus        81 v~yS   84 (84)
                      +..+
T Consensus       170 ~~~~  173 (181)
T SUPFAM0018220   170 KYLE  173 (181)
T ss_pred             HHHH
T ss_conf             8874


No 47 
>SUPFAM0016399 d.19.1 MHC antigen-recognition domain (54452) SCOP seed sequence: d1a6ab2.
Probab=99.69   E-value=1.1e-16  Score=112.49  Aligned_columns=82  Identities=33%

Q ss_pred             CCEEEEEEEEEE-CCCCCCCEEEEEEEEECCEEEEEEECCCCEEEECCCCCCCCHHHCCCCHHHHHHHHHHHCCCCCCCC
Q ss_conf             930347878886-5799620589988875769999980777748701730140324506886697767542034003776
Q Psfainz_l4        1 GFLEYRMDRCVF-TSPDLKDIEYYSSYNYNKIKYVEFSSSLGKFVGYNEVGVKQAEAWNKDQGQLAVWRAQKETYCQHNI   79 (84)
Q Consensus         1 gf~~y~~~~C~F-n~tel~dv~~i~ry~yNk~e~~rFdSdvGkfvg~TelG~~~Ae~wN~~~~~Le~~Ra~vdt~CrhN~   79 (84)
                      +|..+.+..|++ ++++  +++++.+++||++++++|||++|+++|+|++|++.|+.||++++.++..|+.++++|+||+
T Consensus         2 ~~~~~~~~~C~~~~~~~--~~~~~~~~~y~~~~~~~~~~~~~~~~~~~~~~~~~~~~~~~~~~~~~~~~~~~~~~C~~~~   79 (88)
T SUPFAM0016399     2 GHTLQVMYGCELNNDGS--DVRGFDQYAYNGEDFLRFDSDVGEWVAVTELAVITAEKWNSDKGLLEQLRAYLETYCRENL   79 (88)
T ss_pred             CEEEEEEEEEEECCCCC--EEEEEEEEEECCEEEEEECCCCEEEEECCHHHHHHHHHHCCCHHHHHHHHHHHHHHHHHHH
T ss_conf             45889998888847985--1468998877584788881874078735578888888723647789999988765888888


Q ss_pred             CCCCC
Q ss_conf             41259
Q Psfainz_l4       80 GIWYS   84 (84)
Q Consensus        80 gv~yS   84 (84)
                      ++..+
T Consensus        80 ~~~~~   84 (88)
T SUPFAM0016399    80 QKYLE   84 (88)
T ss_pred             HHHHH
T ss_conf             77752


No 48 
>SUPFAM0018120 d.19.1 MHC antigen-recognition domain (54452) SCOP seed sequence: d1duza2.
Probab=99.69   E-value=8.6e-17  Score=113.07  Aligned_columns=78  Identities=31%

Q ss_pred             CEEEEEEEEEE-CCCCCCCEEEEEEEEECCEEEEEEECCCCEEEECCCCCCCCHHHCCCCHHHHHHHHHHHCCCCCCCCC
Q ss_conf             30347878886-57996205899888757699999807777487017301403245068866977675420340037764
Q Psfainz_l4        2 FLEYRMDRCVF-TSPDLKDIEYYSSYNYNKIKYVEFSSSLGKFVGYNEVGVKQAEAWNKDQGQLAVWRAQKETYCQHNIG   80 (84)
Q Consensus         2 f~~y~~~~C~F-n~tel~dv~~i~ry~yNk~e~~rFdSdvGkfvg~TelG~~~Ae~wN~~~~~Le~~Ra~vdt~CrhN~g   80 (84)
                      |..+.+..|++ +++.  +++++.+++||++++++|||++|+|+|+|++|++.|+.||++ +.+++.|+.++++|+||++
T Consensus        93 ~~~q~~~~c~~~~~~~--~~~~~~~~~~~~~~~~~~~~~~~~~~~~~~~~~~~~~~w~~~-~~~~~~~~~~~~~C~~~~~  169 (181)
T SUPFAM0018120    93 HTLQVKYGCELSNDTS--RVRGFLRYAYNGEDFLRFDSDVGTWVAVTELAVITAEKWNSD-GLLEQLRAYLETYCRENLK  169 (181)
T ss_pred             EEEEEEEEEEECCCCE--EEEEEEEEEECCEEEEEEECCCCEEEECCHHHHHHHHHHCCH-HHHHHHHHHHHHHHHHHHH
T ss_conf             6888888999827971--566888777557478998456627986378999999870734-7999999987548799999


Q ss_pred             CC
Q ss_conf             12
Q Psfainz_l4       81 IW   82 (84)
Q Consensus        81 v~   82 (84)
                      ..
T Consensus       170 ~~  171 (181)
T SUPFAM0018120   170 KY  171 (181)
T ss_pred             HH
T ss_conf             99


No 49 
>SUPFAM0021063 d.19.1 MHC antigen-recognition domain (54452) SCOP seed sequence: d1jk8b2.
Probab=99.68   E-value=1.7e-16  Score=111.46  Aligned_columns=82  Identities=28%

Q ss_pred             CCEEEEEEEEEE-CCCCCCCEEEEEEEEECCEEEEEEECCCCEEEECCCCCCCCHHHCCCCHHHHHHHHHHHCCCCCCCC
Q ss_conf             930347878886-5799620589988875769999980777748701730140324506886697767542034003776
Q Psfainz_l4        1 GFLEYRMDRCVF-TSPDLKDIEYYSSYNYNKIKYVEFSSSLGKFVGYNEVGVKQAEAWNKDQGQLAVWRAQKETYCQHNI   79 (84)
Q Consensus         1 gf~~y~~~~C~F-n~tel~dv~~i~ry~yNk~e~~rFdSdvGkfvg~TelG~~~Ae~wN~~~~~Le~~Ra~vdt~CrhN~   79 (84)
                      +|..+.+..|++ +++.  +++++.+++||++++++||||+|+++++|++|++.|+.||+++++++..|+.++++|++|+
T Consensus         4 ~~~~~~~~~C~~~~~~~--~~~~~~~~~~~~~~~~~~~~~~~~~~~~~~~~~~~~~~~~~~~~~~~~~~~~~~~~C~~~~   81 (92)
T SUPFAM0021063     4 SHTLQRMYGCELLNDGS--LVRGFLQYAYNGEDFLRFDSDVGEWVAVTELAQITAEKWNSDKGLLERLRAYLEGTCRENL   81 (92)
T ss_pred             CEEEEEEEEEEECCCCC--EEEEEEEEEECCEEEEEEECCCCEEEECCHHHHHHHHHHCCCHHHHHHHHHHHHHHHHHHH
T ss_conf             35889998999827985--1468998877683789981774168636778988998722547789999987621668988


Q ss_pred             CCCCC
Q ss_conf             41259
Q Psfainz_l4       80 GIWYS   84 (84)
Q Consensus        80 gv~yS   84 (84)
                      ++..+
T Consensus        82 ~~~~~   86 (92)
T SUPFAM0021063    82 RKYLE   86 (92)
T ss_pred             HHHHH
T ss_conf             87765


No 50 
>SUPFAM0016670 d.19.1 MHC antigen-recognition domain (54452) SCOP seed sequence: d1aqdb2.
Probab=99.67   E-value=2.2e-16  Score=110.83  Aligned_columns=82  Identities=29%

Q ss_pred             CCEEEEEEEEEE-CCCCCCCEEEEEEEEECCEEEEEEECCCCEEEECCCCCCCCHHHCCCCHHHHHHHHHHHCCCCCCCC
Q ss_conf             930347878886-5799620589988875769999980777748701730140324506886697767542034003776
Q Psfainz_l4        1 GFLEYRMDRCVF-TSPDLKDIEYYSSYNYNKIKYVEFSSSLGKFVGYNEVGVKQAEAWNKDQGQLAVWRAQKETYCQHNI   79 (84)
Q Consensus         1 gf~~y~~~~C~F-n~tel~dv~~i~ry~yNk~e~~rFdSdvGkfvg~TelG~~~Ae~wN~~~~~Le~~Ra~vdt~CrhN~   79 (84)
                      .+..+.+..|++ ++++  +++++.+++||++++++|||++|+++|.|++|++.|+.||++++.++..|+.++++|++|+
T Consensus         3 ~~~~~~~~~C~~~~~~~--~~~~~~~~~~~~~~~~~~~~~~~~~~~~~~~~~~~~~~~~~~~~~~~~~~~~~~~~C~~~~   80 (89)
T SUPFAM0016670     3 SHTLQVMYGCELLNDGS--LVRGFLQYAYNGEDFLRFDSDVGKWVAATELAEITAEKWNSDKGLLERLRAYLEGYCRENL   80 (89)
T ss_pred             CEEEEEEEEEEECCCCC--EEEEEEEEEECCEEEEEEECCCCEEEECCHHHHHHHHHHCCCHHHHHHHHHHHHHHHHHHH
T ss_conf             36889998899848996--0368998877683678881764178626668888888713756689999987644778888


Q ss_pred             CCCCC
Q ss_conf             41259
Q Psfainz_l4       80 GIWYS   84 (84)
Q Consensus        80 gv~yS   84 (84)
                      +++.+
T Consensus        81 ~~~~~   85 (89)
T SUPFAM0016670    81 RKYLE   85 (89)
T ss_pred             HHHHH
T ss_conf             77752


No 51 
>SUPFAM0021571 d.19.1 MHC antigen-recognition domain (54452) SCOP seed sequence: d1kjva2.
Probab=99.67   E-value=1.7e-16  Score=111.43  Aligned_columns=78  Identities=33%

Q ss_pred             CEEEEEEEEEE-CCCCCCCEEEEEEEEECCEEEEEEECCCCEEEECCCCCCCCHHHCCCCHHHHHHHHHHHCCCCCCCCC
Q ss_conf             30347878886-57996205899888757699999807777487017301403245068866977675420340037764
Q Psfainz_l4        2 FLEYRMDRCVF-TSPDLKDIEYYSSYNYNKIKYVEFSSSLGKFVGYNEVGVKQAEAWNKDQGQLAVWRAQKETYCQHNIG   80 (84)
Q Consensus         2 f~~y~~~~C~F-n~tel~dv~~i~ry~yNk~e~~rFdSdvGkfvg~TelG~~~Ae~wN~~~~~Le~~Ra~vdt~CrhN~g   80 (84)
                      +..+.+..|.+ +++.  +++++.+++||++++++|||++|+|+|+|++|++.|+.||++ +.+++.|+.++++|+||+.
T Consensus        93 ~~~q~~~~C~~~~~~~--~~~~~~~~~y~~~~~~~f~~~~~~~~~~~~~~~~~~~~w~~~-~~~~~~~~~~~~~C~~~~~  169 (181)
T SUPFAM0021571    93 HTLQVMYGCELTNDGS--RVRGFLRYAYNGEDFLRFDSDVGTWVAATELGVITAEKWNSD-GLLEQLRAYLETTCRHNLK  169 (181)
T ss_pred             EEEEEEEEEEECCCCE--EEEEEEEEEECCEEEEEEECCCCEEEECCHHHHHHHHHHCCH-HHHHHHHHHHHHHHHHHHH
T ss_conf             7999999888748970--577887666567478998456517985476789999870735-7999999887668899999


Q ss_pred             CC
Q ss_conf             12
Q Psfainz_l4       81 IW   82 (84)
Q Consensus        81 v~   82 (84)
                      +.
T Consensus       170 ~~  171 (181)
T SUPFAM0021571   170 KY  171 (181)
T ss_pred             HH
T ss_conf             98


No 52 
>SUPFAM0020991 d.19.1 MHC antigen-recognition domain (54452) SCOP seed sequence: d1jfma_.
Probab=99.67   E-value=2.2e-16  Score=110.88  Aligned_columns=80  Identities=26%

Q ss_pred             CEEEEEEEEEECCCCCCCEEEEEEEEECCEEEEEEECCCCEEEECCCCCCCCHHHCCCCHHHHHHHHHHHCCCCCCCCCC
Q ss_conf             30347878886579962058998887576999998077774870173014032450688669776754203400377641
Q Psfainz_l4        2 FLEYRMDRCVFTSPDLKDIEYYSSYNYNKIKYVEFSSSLGKFVGYNEVGVKQAEAWNKDQGQLAVWRAQKETYCQHNIGI   81 (84)
Q Consensus         2 f~~y~~~~C~Fn~tel~dv~~i~ry~yNk~e~~rFdSdvGkfvg~TelG~~~Ae~wN~~~~~Le~~Ra~vdt~CrhN~gv   81 (84)
                      +..+.+..|++++.+  +++++.+++||++++++|||++|+++|+|++|++.|+.||+++ .++..|+.++++|+||+++
T Consensus        90 ~~~q~~~~C~~~~~~--~~~~~~~~~~~g~~~~~f~~~~~~~~~~~~~~~~~~~~w~~~~-~~~~~~~~~~~~C~~~~~~  166 (174)
T SUPFAM0020991    90 HTLQVKYGCELNNGG--RVRGFWRYAYNGEDFLRFDSDVGEWVAVTELAVITAEKWNSDK-LLEQLRAYLEGTCRENLKK  166 (174)
T ss_pred             EEEEEEEEEEECCCC--EEEEEEEEEECCEEEEEEECCCEEEEECCHHHHHHHHHHCCCH-HHHHHHHHHHHHHHHHHHH
T ss_conf             689999999984897--1799988875776899995673079616588999999834634-7999999875688999988


Q ss_pred             CCC
Q ss_conf             259
Q Psfainz_l4       82 WYS   84 (84)
Q Consensus        82 ~yS   84 (84)
                      +..
T Consensus       167 ~~~  169 (174)
T SUPFAM0020991   167 YLE  169 (174)
T ss_pred             HHH
T ss_conf             763


No 53 
>SUPFAM0024494 d.19.1 MHC antigen-recognition domain (54452) SCOP seed sequence: d2iadb2.
Probab=99.66   E-value=2.9e-16  Score=110.24  Aligned_columns=82  Identities=28%

Q ss_pred             CCEEEEEEEEEE-CCCCCCCEEEEEEEEECCEEEEEEECCCCEEEECCCCCCCCHHHCCCCHHHHHHHHHHHCCCCCCCC
Q ss_conf             930347878886-5799620589988875769999980777748701730140324506886697767542034003776
Q Psfainz_l4        1 GFLEYRMDRCVF-TSPDLKDIEYYSSYNYNKIKYVEFSSSLGKFVGYNEVGVKQAEAWNKDQGQLAVWRAQKETYCQHNI   79 (84)
Q Consensus         1 gf~~y~~~~C~F-n~tel~dv~~i~ry~yNk~e~~rFdSdvGkfvg~TelG~~~Ae~wN~~~~~Le~~Ra~vdt~CrhN~   79 (84)
                      +|..+.+..|++ +++.  +++++.+++||++++++|||++|++++.|++|++.|+.||++++.++..|+.++++|++|+
T Consensus         2 ~~~~~~~~~C~~~~~~~--~~~~~~~~~~~~~~~~~~~~~~~~~~~~~~~~~~~~~~~~~~~~~~~~~~~~~~~~C~~~~   79 (89)
T SUPFAM0024494     2 SHTLQVMYGCELLNDGS--LVRGFLQYAYNGEDFLRFDSDVGEWVAVTELAQITAEKWNSDKGLLERLRAYLETTCRENL   79 (89)
T ss_pred             CEEEEEEEEEEECCCCC--EEEEEEEEEECCEEEEEEECCCCEEEECCHHHHHHHHHHCCCHHHHHHHHHHHHHHHHHHH
T ss_conf             45889998899848995--1468998877682678880775268526568888888713647799999988765889988


Q ss_pred             CCCCC
Q ss_conf             41259
Q Psfainz_l4       80 GIWYS   84 (84)
Q Consensus        80 gv~yS   84 (84)
                      ++..+
T Consensus        80 ~~~~~   84 (89)
T SUPFAM0024494    80 RKYLE   84 (89)
T ss_pred             HHHHH
T ss_conf             88875


No 54 
>SUPFAM0020165 d.19.1 MHC antigen-recognition domain (54452) SCOP seed sequence: d1hoca2.
Probab=99.66   E-value=4.1e-16  Score=109.44  Aligned_columns=81  Identities=30%

Q ss_pred             CCEEEEEEEEEE-CCCCCCCEEEEEEEEECCEEEEEEECCCCEEEECCCCCCCCHHHCCCCHHHHHHHHHHHCCCCCC--
Q ss_conf             930347878886-57996205899888757699999807777487017301403245068866977675420340037--
Q Psfainz_l4        1 GFLEYRMDRCVF-TSPDLKDIEYYSSYNYNKIKYVEFSSSLGKFVGYNEVGVKQAEAWNKDQGQLAVWRAQKETYCQH--   77 (84)
Q Consensus         1 gf~~y~~~~C~F-n~tel~dv~~i~ry~yNk~e~~rFdSdvGkfvg~TelG~~~Ae~wN~~~~~Le~~Ra~vdt~Crh--   77 (84)
                      .|..+.+.+|++ ++++  +++++.+++||++++++|||++|+|+|+|++|++.|+.||++++ +++.|+.++++|+|  
T Consensus        92 ~~~~~~~~~C~~~~~~~--~~~~~~~~~~~~~~~~~~~~~~~~~~~~~~~~~~~~~~~~~~~~-~~~~~~~~~~~C~~~l  168 (181)
T SUPFAM0020165    92 PHTLQVKSGCELLNDGS--LVRGFLRYAYNGEDFLRFDSDVGTWVAVTELAVKTAEKWNSDKA-LEQLRAYLETYCREWL  168 (181)
T ss_pred             CEEEEEEEEEEECCCCC--EEEEEEEEEECCEEEEEEECCCCEEEECCHHHHHHHHHHCCCHH-HHHHHHHHHHHHHHHH
T ss_conf             57999998889847982--35789888765847899846741798545889999998437557-9999998866889988


Q ss_pred             -CCCCCCC
Q ss_conf             -7641259
Q Psfainz_l4       78 -NIGIWYS   84 (84)
Q Consensus        78 -N~gv~yS   84 (84)
                       |+....+
T Consensus       169 ~~~~~~~~  176 (181)
T SUPFAM0020165   169 KNYLEYGK  176 (181)
T ss_pred             HHHHHHCH
T ss_conf             87643000


No 55 
>SUPFAM0020207 d.19.1 MHC antigen-recognition domain (54452) SCOP seed sequence: d1hsaa2.
Probab=99.66   E-value=3.3e-16  Score=109.92  Aligned_columns=78  Identities=29%

Q ss_pred             CEEEEEEEEEE-CCCCCCCEEEEEEEEECCEEEEEEECCCCEEEECCCCCCCCHHHCCCCHHHHHHHHHHHCCCCCCCCC
Q ss_conf             30347878886-57996205899888757699999807777487017301403245068866977675420340037764
Q Psfainz_l4        2 FLEYRMDRCVF-TSPDLKDIEYYSSYNYNKIKYVEFSSSLGKFVGYNEVGVKQAEAWNKDQGQLAVWRAQKETYCQHNIG   80 (84)
Q Consensus         2 f~~y~~~~C~F-n~tel~dv~~i~ry~yNk~e~~rFdSdvGkfvg~TelG~~~Ae~wN~~~~~Le~~Ra~vdt~CrhN~g   80 (84)
                      +..+.+..|.+ +++.  +++++.+++||++++++|||++|+|+|+|++|++.|+.||++++ +++.|+.++++|+||++
T Consensus        93 ~~~q~~~~C~~~~~~~--~~~~~~~~~~~~~~~~~f~~~~~~w~~~~~~~~~~~~~w~~~~~-~~~~~~~~~~~C~~~~~  169 (181)
T SUPFAM0020207    93 HTLQVKYGCELTNDGS--RVRGFDRYAYNGEDFLRFDSDVGTWVAVTELGVITAEKWNSDKD-LEQLRAYLEGTCRHNLK  169 (181)
T ss_pred             EEEEEEEEEEECCCCE--EEEEEEEEEECCEEEEEEECCCCEEEECCHHHHHHHHHHCCCHH-HHHHHHHHHHHHHHHHH
T ss_conf             7899999988737961--57788777656737899835653798456467899997235278-99999988778899999


Q ss_pred             CC
Q ss_conf             12
Q Psfainz_l4       81 IW   82 (84)
Q Consensus        81 v~   82 (84)
                      +.
T Consensus       170 ~~  171 (181)
T SUPFAM0020207   170 KY  171 (181)
T ss_pred             HH
T ss_conf             88


No 56 
>SUPFAM0016837 d.19.1 MHC antigen-recognition domain (54452) SCOP seed sequence: d1b3ja2.
Probab=99.65   E-value=5e-16  Score=108.96  Aligned_columns=79  Identities=29%

Q ss_pred             CEEEEEEEEEECCCCCCCEEEEEEEEECCEEEEEEECCCCEEEECCCCCCC-----CHHHCCCCHHHHHHHHHHHCCCCC
Q ss_conf             303478788865799620589988875769999980777748701730140-----324506886697767542034003
Q Psfainz_l4        2 FLEYRMDRCVFTSPDLKDIEYYSSYNYNKIKYVEFSSSLGKFVGYNEVGVK-----QAEAWNKDQGQLAVWRAQKETYCQ   76 (84)
Q Consensus         2 f~~y~~~~C~Fn~tel~dv~~i~ry~yNk~e~~rFdSdvGkfvg~TelG~~-----~Ae~wN~~~~~Le~~Ra~vdt~Cr   76 (84)
                      +..+.+..|++++.+  .++++.+++||++++++|||++|+++|+|++|++     .|+.||++++.+++.|+.++++|+
T Consensus        88 ~~~q~~~~C~~~~~~--~~~~~~~~~~~~~~~~~~~~~~~~~~~~~~~~~~~~~~~~~~~w~~~~~~~~~~~~~~~~~C~  165 (180)
T SUPFAM0016837    88 HTLQVKYGCELNNGG--LVRGFLRYAYNGEDFLRFDSDLGTWVAVTELGVILLLLLTAEKWNSDKDLLEQLRAYLDTTCR  165 (180)
T ss_pred             EEEEEEEEEEECCCC--EEEEEEEEEECCEEEEEEECCCCEEEECCHHHHHHHHHHHHHHHCCCHHHHHHHHHHHHHHHH
T ss_conf             689999999983797--078987666567478999557517973645788999999999840458899999988756999


Q ss_pred             CCCCCC
Q ss_conf             776412
Q Psfainz_l4       77 HNIGIW   82 (84)
Q Consensus        77 hN~gv~   82 (84)
                      |++...
T Consensus       166 ~~~~~~  171 (180)
T SUPFAM0016837   166 HWLKKY  171 (180)
T ss_pred             HHHHHH
T ss_conf             999988


No 57 
>1es0_B 65 KD glutamic acid decarboxylase+H-2 class II histocompatibility antigen; class II MHC I-A(G7); 2.60A {Homo sapiens} SCOP: b.1.1.2 d.19.1.1
Probab=99.65   E-value=6.4e-16  Score=108.38  Aligned_columns=79  Identities=29%

Q ss_pred             CEEEEEEEEEE-CCCCCCCEEEEEEEEECCEEEEEEECCCCEEEECCCCCCCCHHHCCCCHHHHHHHHHHHCCCCCCCCC
Q ss_conf             30347878886-57996205899888757699999807777487017301403245068866977675420340037764
Q Psfainz_l4        2 FLEYRMDRCVF-TSPDLKDIEYYSSYNYNKIKYVEFSSSLGKFVGYNEVGVKQAEAWNKDQGQLAVWRAQKETYCQHNIG   80 (84)
Q Consensus         2 f~~y~~~~C~F-n~tel~dv~~i~ry~yNk~e~~rFdSdvGkfvg~TelG~~~Ae~wN~~~~~Le~~Ra~vdt~CrhN~g   80 (84)
                      |.++.+.+|+| |+|+  +|+++.||+||++++++||||+|+|+|.+++|++.++.||  ++.+++.++.++..|++|+.
T Consensus        33 fv~Q~~~~Ce~~~gt~--~v~~~~ryaYDGedfi~FDsd~~~~~a~~~~a~~~~~~w~--~~~le~~~~~~~~~c~~~~~  108 (221)
T 1es0_B           33 FVHQFKGECYFTNGTQ--RIRLVTRYIYNREEYLRFDSDVGEYRAVTELGRHSAEYYN--KQYLERTRAELDTACRHNYE  108 (221)
T ss_dssp             EEEEEEEEEEEETTTT--EEEEEEEEEETTEEEEEEETTTCSEEESSTTTHHHHHHHH--HHHHHHHHHHHHHTHHHHHH
T ss_pred             EEEEEEEEEEEECCCC--EEEEEEEEEECCEEEEEEECCCCEEEECCHHHHHHHHHHH--HHHHHHHHHHCCCCCCCCCC
T ss_conf             7999977789817982--5789988776374678883554679708878989888776--66666755301100013431


Q ss_pred             CCCC
Q ss_conf             1259
Q Psfainz_l4       81 IWYS   84 (84)
Q Consensus        81 v~yS   84 (84)
                      ....
T Consensus       109 ~~~~  112 (221)
T 1es0_B          109 ETEV  112 (221)
T ss_dssp             HTTT
T ss_pred             CCCC
T ss_conf             2311


No 58 
>SUPFAM0024649 d.19.1 MHC antigen-recognition domain (54452) SCOP seed sequence: d2vaaa2.
Probab=99.65   E-value=5.1e-16  Score=108.91  Aligned_columns=78  Identities=31%

Q ss_pred             CEEEEEEEEEE-CCCCCCCEEEEEEEEECCEEEEEEECCCCEEEECCCCCCCCHHHCCCCHHHHHHHHHHHCCCCCCCCC
Q ss_conf             30347878886-57996205899888757699999807777487017301403245068866977675420340037764
Q Psfainz_l4        2 FLEYRMDRCVF-TSPDLKDIEYYSSYNYNKIKYVEFSSSLGKFVGYNEVGVKQAEAWNKDQGQLAVWRAQKETYCQHNIG   80 (84)
Q Consensus         2 f~~y~~~~C~F-n~tel~dv~~i~ry~yNk~e~~rFdSdvGkfvg~TelG~~~Ae~wN~~~~~Le~~Ra~vdt~CrhN~g   80 (84)
                      +..+.+..|.+ +++.  .++++.+++||++++++|||++|+|+|+|++|++.|+.||++ +.+++.|+.++++|+||++
T Consensus        93 ~~~q~~~~C~~~~~~~--~~~~~~~~~~~~~~~~~~~~~~~~w~~~~~~~~~~~~~w~~~-~~~~~~~~~~~~~C~~~~~  169 (181)
T SUPFAM0024649    93 HTLQVMYGCELTNDGS--RVRGFLRYAYNGEDFLRFDSDVGTWVAVTELAVITAEKWNSD-GLLEQLRAYLEGTCRENLG  169 (181)
T ss_pred             EEEEEEEEEEECCCCE--EEEEEEEEEECCEEEEEEECCCCEEEECCHHHHHHHHHHCCH-HHHHHHHHHHHHHHHHHHH
T ss_conf             7999988877748970--677887776567478998456417984576789999871653-7899999988768899999


Q ss_pred             CC
Q ss_conf             12
Q Psfainz_l4       81 IW   82 (84)
Q Consensus        81 v~   82 (84)
                      +.
T Consensus       170 ~~  171 (181)
T SUPFAM0024649   170 KY  171 (181)
T ss_pred             HH
T ss_conf             88


No 59 
>SUPFAM0017878 d.19.1 MHC antigen-recognition domain (54452) SCOP seed sequence: d1de4a2.
Probab=99.64   E-value=6.4e-16  Score=108.40  Aligned_columns=79  Identities=34%

Q ss_pred             CEEEEEEEEEECCCCCCCEEEEEEEEECCEEEEEEECCCCEEEECCCCCCCCHHHCCCCHHHHHHHHHHHCCCCCCCCCC
Q ss_conf             30347878886579962058998887576999998077774870173014032450688669776754203400377641
Q Psfainz_l4        2 FLEYRMDRCVFTSPDLKDIEYYSSYNYNKIKYVEFSSSLGKFVGYNEVGVKQAEAWNKDQGQLAVWRAQKETYCQHNIGI   81 (84)
Q Consensus         2 f~~y~~~~C~Fn~tel~dv~~i~ry~yNk~e~~rFdSdvGkfvg~TelG~~~Ae~wN~~~~~Le~~Ra~vdt~CrhN~gv   81 (84)
                      +..+.+..|..++.+  +++++.+++||++++++|||++|+++|+|++|++.|+.||++++.+++.|+.++++|+||+++
T Consensus        91 ~~~q~~~~c~~~~~~--~~~~~~~~~~~~~~~~~f~~~~~~~~~~~~~~~~~~~~~~~~~~~~~~~~~~~~~~C~~~~~~  168 (178)
T SUPFAM0017878    91 HTLQVMYGCELNSDG--RVRGFWRYAYNGEDFLRFDSDLGTWVAVTELAQITAEKWNSDKELLEQLRAYLETYCRHNLGK  168 (178)
T ss_pred             EEEEEEEEEEECCCC--EEEEEEEEEECCEEEEEEECCCCEEEECCHHHHHHHHHHCCCHHHHHHHHHHHHHHHHHHHHH
T ss_conf             589898999875898--079998776657578999556417974668899999971265889999999875488999999


Q ss_pred             C
Q ss_conf             2
Q Psfainz_l4       82 W   82 (84)
Q Consensus        82 ~   82 (84)
                      +
T Consensus       169 ~  169 (178)
T SUPFAM0017878   169 Y  169 (178)
T ss_pred             H
T ss_conf             8


No 60 
>SUPFAM0022064 d.19.1 MHC antigen-recognition domain (54452) SCOP seed sequence: d1lqva_.
Probab=99.64   E-value=9.8e-16  Score=107.41  Aligned_columns=76  Identities=30%

Q ss_pred             CEEEEEEEEEE-CCCCCCCEEEEEEEEECCEEEEEEECCCCEEEECCCCCC----CCHHHCCCCHHHHHHHHHHHCCCCC
Q ss_conf             30347878886-579962058998887576999998077774870173014----0324506886697767542034003
Q Psfainz_l4        2 FLEYRMDRCVF-TSPDLKDIEYYSSYNYNKIKYVEFSSSLGKFVGYNEVGV----KQAEAWNKDQGQLAVWRAQKETYCQ   76 (84)
Q Consensus         2 f~~y~~~~C~F-n~tel~dv~~i~ry~yNk~e~~rFdSdvGkfvg~TelG~----~~Ae~wN~~~~~Le~~Ra~vdt~Cr   76 (84)
                      +..+.+..|++ |++.  +++++.+++||++++++|||++|+++|+|++|+    +.|+.||++++.+++.|+.++++|+
T Consensus        87 ~~~q~~~~C~~~~~~~--~~~~~~~~~~~~~~~~~f~~~~~~~~~~~~~~~~~~~~~~~~w~~~~~~~~~~~~~~~~~C~  164 (172)
T SUPFAM0022064    87 HTLQVKYGCELTNDGS--RVRGFLRYAYNGEDFLRFDSDVGTWVAVTELGVRAKLITAEKWNSDKGLLEQLRAYLETTCR  164 (172)
T ss_pred             EEEEEEEEEEECCCCC--EEEEEEEEEECCEEEEEEECCCCEEEECCHHHHHHHHHHHHHHCCCHHHHHHHHHHHHHHHH
T ss_conf             6999999999828981--57899878756757899965651798424456788888998731677799999998865889


Q ss_pred             CCC
Q ss_conf             776
Q Psfainz_l4       77 HNI   79 (84)
Q Consensus        77 hN~   79 (84)
                      ++.
T Consensus       165 ~~l  167 (172)
T SUPFAM0022064   165 EWL  167 (172)
T ss_pred             HHH
T ss_conf             999


No 61 
>PTHR19944 MHC CLASS II-RELATED.
Probab=99.63   E-value=9.1e-20  Score=128.98  Aligned_columns=78  Identities=29%

Q ss_pred             CEEEEEEEEEE-CCCCCCCEEEEEEEEECCEEEEEEECCCCEEEECCCCCCCCHHHCCC---CHHHHHHHHHHHCC----
Q ss_conf             30347878886-57996205899888757699999807777487017301403245068---86697767542034----
Q Psfainz_l4        2 FLEYRMDRCVF-TSPDLKDIEYYSSYNYNKIKYVEFSSSLGKFVGYNEVGVKQAEAWNK---DQGQLAVWRAQKET----   73 (84)
Q Consensus         2 f~~y~~~~C~F-n~tel~dv~~i~ry~yNk~e~~rFdSdvGkfvg~TelG~~~Ae~wN~---~~~~Le~~Ra~vdt----   73 (84)
                      |+.+.+.+|+| |||+  +|++|.|+++|++++++|+|++|++.+.|++|++.++.||+   +.++|++.||++|+    
T Consensus        44 f~~~~~~~C~~~nGt~--~vr~l~r~~~~~e~~~~~~~~~~~~~~~~~~~~~~~~~~~~~l~~~~~le~~r~~~d~~k~~  121 (284)
T PTHR19944        44 FVYQFKAECYFTNGTE--RVRLLERYIYNREEFVVFDSDVGEVRALTELGRPDAEYWNSALQQKDVLEQKRAEVDTAKAN  121 (284)
T ss_pred             HHHHHHHHHHHHHHHH--HHHHHHHHHHHHHHHHHHHHHHHHHHHHHHHHHHHHHHHHHHHHHHHHHHHHHHHHHHHHHH
T ss_conf             9999987465430489--99999999730388999988789999988765678889998898999999999999999999


Q ss_pred             ---------CCCCCCCC
Q ss_conf             ---------00377641
Q Psfainz_l4       74 ---------YCQHNIGI   81 (84)
Q Consensus        74 ---------~CrhN~gv   81 (84)
                               +|||||++
T Consensus       122 l~~~~~~~~~Cr~ny~~  138 (284)
T PTHR19944       122 LDILIKRSNVCRHNYEV  138 (284)
T ss_pred             HHHHHHHHHHHHHHHHH
T ss_conf             99999999987877767


No 62 
>SUPFAM0021328 d.19.1 MHC antigen-recognition domain (54452) SCOP seed sequence: d1k2db2.
Probab=99.63   E-value=5.9e-16  Score=108.60  Aligned_columns=80  Identities=31%

Q ss_pred             CCEEEEEEEEEE-CCCCCCCEEEEEEEEECCEEEEEEECCCCEEEECCCCCCCCHHHCCCCHHHHHHHHHHHCCCCCCCC
Q ss_conf             930347878886-5799620589988875769999980777748701730140324506886697767542034003776
Q Psfainz_l4        1 GFLEYRMDRCVF-TSPDLKDIEYYSSYNYNKIKYVEFSSSLGKFVGYNEVGVKQAEAWNKDQGQLAVWRAQKETYCQHNI   79 (84)
Q Consensus         1 gf~~y~~~~C~F-n~tel~dv~~i~ry~yNk~e~~rFdSdvGkfvg~TelG~~~Ae~wN~~~~~Le~~Ra~vdt~CrhN~   79 (84)
                      .|..+.+..|++ ++++  +++++.+++||++++++|||++|+|+|+|++|++.|+.||++  .+++.|+.++++|++|+
T Consensus         2 ~~~~~~~~~C~~~~~~~--~~~~~~~~~~~~~~~~~~~~~~~~~~~~~~~~~~~~~~~~~~--~~~~~~~~~~~~C~~~~   77 (87)
T SUPFAM0021328     2 SHTLQVMYGCEFLNDTG--RVRGLDQYAYNGEEFLRFDSDVGTWVAVTELAVITAEKWNSD--LLEQLRAYLETYCRENL   77 (87)
T ss_pred             CEEEEEEEEEEECCCCC--CEEEEEEEEECCEEEEEECCCCCEEEECCHHHHHHHHHHCHH--HHHHHHHHHHHHHHHHH
T ss_conf             35888886667717986--123565421077123677065427851308899999862316--89999988877768988


Q ss_pred             CCCCC
Q ss_conf             41259
Q Psfainz_l4       80 GIWYS   84 (84)
Q Consensus        80 gv~yS   84 (84)
                      +++.+
T Consensus        78 ~~~~~   82 (87)
T SUPFAM0021328    78 KKYLE   82 (87)
T ss_pred             HHHHH
T ss_conf             88775


No 63 
>SUPFAM0020064 d.19.1 MHC antigen-recognition domain (54452) SCOP seed sequence: d1hdmb2.
Probab=99.61   E-value=3e-15  Score=104.79  Aligned_columns=80  Identities=29%

Q ss_pred             CEEEEEEEEEE-CCCCCCCEEEEEEEEECCEEEEEEECCCCEEEECCCCCCCCHHHCCCCHHHHHHHHHHHCCCCCCCCC
Q ss_conf             30347878886-57996205899888757699999807777487017301403245068866977675420340037764
Q Psfainz_l4        2 FLEYRMDRCVF-TSPDLKDIEYYSSYNYNKIKYVEFSSSLGKFVGYNEVGVKQAEAWNKDQGQLAVWRAQKETYCQHNIG   80 (84)
Q Consensus         2 f~~y~~~~C~F-n~tel~dv~~i~ry~yNk~e~~rFdSdvGkfvg~TelG~~~Ae~wN~~~~~Le~~Ra~vdt~CrhN~g   80 (84)
                      +..+.+.+|++ ++++  .++++.+++||++++++|||++|+++|+|++|++.|+.||++++.++.. +..++.|+++.+
T Consensus         1 ~~~~~~~~C~~~~~~~--~~~~~~~~~~~~~~~~~f~~~~~~~~~~~~~~~~~~~~~~~~~~~~~~~-~~~~~c~~~~~~   77 (85)
T SUPFAM0020064     1 HTLQVKYGCEFLNDGS--LVRFLDQYAYNGEDFLRFDSDVGKWVAVTELAVITAEKWNSDKALLERR-ALEDTCCEWLKG   77 (85)
T ss_pred             CEEEEEEEEEECCCCC--EEEEEEEEEECCEEEEEEECCCCEEEECCHHHHHHHHHHCCCHHHHHHH-HHHHHHHHHHHH
T ss_conf             9368876568748983--2235665544775789982665368624177887887615866788888-875344777776


Q ss_pred             CCCC
Q ss_conf             1259
Q Psfainz_l4       81 IWYS   84 (84)
Q Consensus        81 v~yS   84 (84)
                      .+.+
T Consensus        78 ~~~~   81 (85)
T SUPFAM0020064    78 YLEY   81 (85)
T ss_pred             HHHH
T ss_conf             7531


No 64 
>SUPFAM0018655 d.19.1 MHC antigen-recognition domain (54452) SCOP seed sequence: d1es0b2.
Probab=99.60   E-value=3.2e-15  Score=104.66  Aligned_columns=80  Identities=31%

Q ss_pred             CCEEEEEEEEEE-CCCCCCCEEEEEEEEECCEEEEEEECCCCEEEECCCCCCCCHHHCCCCHHHHHHHHHHHCCCCCCCC
Q ss_conf             930347878886-5799620589988875769999980777748701730140324506886697767542034003776
Q Psfainz_l4        1 GFLEYRMDRCVF-TSPDLKDIEYYSSYNYNKIKYVEFSSSLGKFVGYNEVGVKQAEAWNKDQGQLAVWRAQKETYCQHNI   79 (84)
Q Consensus         1 gf~~y~~~~C~F-n~tel~dv~~i~ry~yNk~e~~rFdSdvGkfvg~TelG~~~Ae~wN~~~~~Le~~Ra~vdt~CrhN~   79 (84)
                      +|..+.+..|++ ++++  .++++.+++||++++++|||++|++++.|++|++.|+.||++  .+++.|+.+++.|++|+
T Consensus         2 ~~~~~~~~~C~~~~~~~--~~~~~~~~~~~~~~~~~~~~~~~~~~~~~~~~~~~~~~~~~~--~~~~~~~~~~~~C~~~~   77 (87)
T SUPFAM0018655     2 GHTLQVMSGCELLNDTG--LVRGFLQYAYNGEDFLRFDSDVGEWVAATELAVITAEKWNSD--LLEQLRAYLETYCRENL   77 (87)
T ss_pred             CEEEEEEEEEEECCCCC--EEEEEEEEEECCEEEEEEECCCCEEEECCHHHHHHHHHHCHH--HHHHHHHHHHHHHHHHH
T ss_conf             55889999999817985--246888886568367888177417874567898999872337--89999987754778888


Q ss_pred             CCCCC
Q ss_conf             41259
Q Psfainz_l4       80 GIWYS   84 (84)
Q Consensus        80 gv~yS   84 (84)
                      ++..+
T Consensus        78 ~~~~~   82 (87)
T SUPFAM0018655    78 QRYLE   82 (87)
T ss_pred             HHHHH
T ss_conf             87774


No 65 
>SUPFAM0020208 d.19.1 MHC antigen-recognition domain (54452) SCOP seed sequence: d1hsba2.
Probab=99.59   E-value=5.1e-15  Score=103.57  Aligned_columns=76  Identities=33%

Q ss_pred             CEEEEEEEEEE-CCCCCCCEEEEEEEEECCEEEEEEECCCCEEEECCCCCCCCHHHCCCCHHHHHHHHHHHCCCCCC---
Q ss_conf             30347878886-57996205899888757699999807777487017301403245068866977675420340037---
Q Psfainz_l4        2 FLEYRMDRCVF-TSPDLKDIEYYSSYNYNKIKYVEFSSSLGKFVGYNEVGVKQAEAWNKDQGQLAVWRAQKETYCQH---   77 (84)
Q Consensus         2 f~~y~~~~C~F-n~tel~dv~~i~ry~yNk~e~~rFdSdvGkfvg~TelG~~~Ae~wN~~~~~Le~~Ra~vdt~Crh---   77 (84)
                      +..+.+..|.+ +++.  +++++.+++||++++++|||++|+|+|+|++|++.|+.||++ +.+++.|+.++++|+|   
T Consensus        93 ~~~q~~~~C~~~~~~~--~~~~~~~~~~~~~~~~~f~~~~~~w~~~~~~~~~~~~~w~~~-~~~~~~~~~~~~~C~~~l~  169 (181)
T SUPFAM0020208    93 HTLQVKYGCELTNDGS--RVRGFLRYAYNGEDFLRFDSDVGTWVAATELAVITAEKWNSD-GLLEQLRAYLETTCRHWLK  169 (181)
T ss_pred             EEEEEEEEEEECCCCE--EEEEEEEEEECCEEEEEEECCCCEEEECCHHHHHHHHHCCCH-HHHHHHHHHHHHHHHHHHH
T ss_conf             7899999999747970--567787676557378998456527984577889999870743-7899999988668999999


Q ss_pred             ---CCC
Q ss_conf             ---764
Q Psfainz_l4       78 ---NIG   80 (84)
Q Consensus        78 ---N~g   80 (84)
                         |+|
T Consensus       170 ~~~~~~  175 (181)
T SUPFAM0020208   170 KYLNYG  175 (181)
T ss_pred             HHHHHH
T ss_conf             987423


No 66 
>SUPFAM0020450 d.19.1 MHC antigen-recognition domain (54452) SCOP seed sequence: d1iakb2.
Probab=99.58   E-value=6.2e-15  Score=103.10  Aligned_columns=80  Identities=30%

Q ss_pred             CCEEEEEEEEEE-CCCCCCCEEEEEEEEECCEEEEEEECCCCEEEECCCCCCCCHHHCCCCHHHHHHHHHHHCCCCCCCC
Q ss_conf             930347878886-5799620589988875769999980777748701730140324506886697767542034003776
Q Psfainz_l4        1 GFLEYRMDRCVF-TSPDLKDIEYYSSYNYNKIKYVEFSSSLGKFVGYNEVGVKQAEAWNKDQGQLAVWRAQKETYCQHNI   79 (84)
Q Consensus         1 gf~~y~~~~C~F-n~tel~dv~~i~ry~yNk~e~~rFdSdvGkfvg~TelG~~~Ae~wN~~~~~Le~~Ra~vdt~CrhN~   79 (84)
                      +|..+.+..|.+ +++.  +++++.+++||++++++|||++|++++.|++|++.|+.||++  .+++.++.++++|++|+
T Consensus         2 ~~~~~~~~~C~~~~~~~--~~~~~~~~~~~~~~~~~~~~~~~~~~~~~~~~~~~~~~~~~~--~~~~~~~~~~~~C~~~~   77 (87)
T SUPFAM0020450     2 GHTLQVKSGCELLNDGS--LVRGFLQYAYNGEDFLRFDSDVGKWVAATELAEITAEKWNSD--LLEQLRAYLETYCRENL   77 (87)
T ss_pred             CEEEEEEEEEEECCCCC--EEEEEEEEEECCEEEEEEECCCCEEEECCHHHHHHHHHHHHH--HHHHHHHHHHHHHHHHH
T ss_conf             45889999999827985--146899987768367888266317974556787888873237--89999988766889988


Q ss_pred             CCCCC
Q ss_conf             41259
Q Psfainz_l4       80 GIWYS   84 (84)
Q Consensus        80 gv~yS   84 (84)
                      ++..+
T Consensus        78 ~~~~~   82 (87)
T SUPFAM0020450    78 RRYLE   82 (87)
T ss_pred             HHHHH
T ss_conf             88874


No 67 
>SUPFAM0024675 d.19.1 MHC antigen-recognition domain (54452) SCOP seed sequence: d3frua2.
Probab=99.53   E-value=3.4e-14  Score=99.15  Aligned_columns=76  Identities=30%

Q ss_pred             CEEEEEEEEEECCCCCCCEEEEEEEEECCEEEEEEECCCCEEEECCCCCCCCHHHCCCCHHHHHHHHHHHCCCCCCCC
Q ss_conf             303478788865799620589988875769999980777748701730140324506886697767542034003776
Q Psfainz_l4        2 FLEYRMDRCVFTSPDLKDIEYYSSYNYNKIKYVEFSSSLGKFVGYNEVGVKQAEAWNKDQGQLAVWRAQKETYCQHNI   79 (84)
Q Consensus         2 f~~y~~~~C~Fn~tel~dv~~i~ry~yNk~e~~rFdSdvGkfvg~TelG~~~Ae~wN~~~~~Le~~Ra~vdt~CrhN~   79 (84)
                      +..+.+..|.....+  .++++.+++||++++++|||++|+++|+|++|++.|+.||++++++++.|+.++++|+||+
T Consensus        90 ~~~q~~~~C~~~~~~--~~~~~~~~~~~~~~~~~~~~~~~~~~~~~~~~~~~~~~w~~~~~~~~~~~~~~~~~C~~~~  165 (178)
T SUPFAM0024675    90 HTLQVMYGCELDDDG--SVRGFDRYAYNGEDFLRFDSDVGTWVAATELAQITAEKWNSDKDLLEQLRAYLETTCRHNL  165 (178)
T ss_pred             EEEEEEEEEEECCCC--EEEEEEEEEECCEEEEEEECCCCEEEECCHHHHHHHHHHCCCHHHHHHHHHHHHHHHHHHH
T ss_conf             688888887655897--4799876765574789984563079627678999999840548899999998877999999


No 68 
>SUPFAM0017311 d.19.1 MHC antigen-recognition domain (54452) SCOP seed sequence: d1c16a2.
Probab=99.34   E-value=5.8e-12  Score=87.24  Aligned_columns=72  Identities=22%

Q ss_pred             CEEEEEEEEEE-CCCCCCCEEEEEEEEECCEEEEEEECCCCEEEECCCCCCCCHHHCCCCHHHHHHHHHHHCCCCCCCCC
Q ss_conf             30347878886-57996205899888757699999807777487017301403245068866977675420340037764
Q Psfainz_l4        2 FLEYRMDRCVF-TSPDLKDIEYYSSYNYNKIKYVEFSSSLGKFVGYNEVGVKQAEAWNKDQGQLAVWRAQKETYCQHNIG   80 (84)
Q Consensus         2 f~~y~~~~C~F-n~tel~dv~~i~ry~yNk~e~~rFdSdvGkfvg~TelG~~~Ae~wN~~~~~Le~~Ra~vdt~CrhN~g   80 (84)
                      +..+.+..|.+ |++.  .++++.+++||++++++|||++|+++|+|++|++.|+.||      +..+..++++|+++.+
T Consensus        90 ~~~q~~~~C~~~~~~~--~~~~~~~~~~~g~~~~~f~~~~~~~~~~~~~~~~~~~~w~------~~~~~~~~~~~~~~~~  161 (164)
T SUPFAM0017311    90 HTLQVKYGCELTNGGE--RVRGFLRYAYNGEDFLRFDSDVGEWVAVTELGRITAEKWN------GECREWLRRYLEYGKE  161 (164)
T ss_pred             EEEEEEEEEEECCCCE--EEEEEEEEEECCEEEEEEECCCCEEEECCHHHHHHHHHHC------CHHHHHHHHHHHCCCC
T ss_conf             7899999888737970--6889888876574799995565379844745789998742------0689999998740222


Q ss_pred             C
Q ss_conf             1
Q Psfainz_l4       81 I   81 (84)
Q Consensus        81 v   81 (84)
                      +
T Consensus       162 ~  162 (164)
T SUPFAM0017311   162 V  162 (164)
T ss_pred             C
T ss_conf             3


No 69 
>SUPFAM0023656 d.19.1 MHC antigen-recognition domain (54452) SCOP seed sequence: d1qo3a2.
Probab=99.09   E-value=4.2e-10  Score=77.27  Aligned_columns=75  Identities=24%

Q ss_pred             CEEEEEEEEEE-CCCCCCCEEEEEEEEECCEEEEEEECCCCEEEECCCCCCCCHHHCCCCHHHHHHHHHHHCCCCCCCC
Q ss_conf             30347878886-5799620589988875769999980777748701730140324506886697767542034003776
Q Psfainz_l4        2 FLEYRMDRCVF-TSPDLKDIEYYSSYNYNKIKYVEFSSSLGKFVGYNEVGVKQAEAWNKDQGQLAVWRAQKETYCQHNI   79 (84)
Q Consensus         2 f~~y~~~~C~F-n~tel~dv~~i~ry~yNk~e~~rFdSdvGkfvg~TelG~~~Ae~wN~~~~~Le~~Ra~vdt~CrhN~   79 (84)
                      +..+.+..|.+ +++.  .++...++.||++++++||++++.+++.++.|+..++.||++++ ++..|+.++..|.+++
T Consensus        92 ~~~q~~~~C~~~~~~~--~~~~~~~~~~~g~~~~~~~~~~~~w~~~~~~a~~~~~~~~~~~~-~~~~~~~~~~~C~~~~  167 (180)
T SUPFAM0023656    92 HTLQVMYGCELLNDGS--RVRGFEQYAYDGEDFLSFDSDLGTWTAVTELAQITKEKWNSDKD-LEQLRAYLEGTCVEWL  167 (180)
T ss_pred             EEEEEEEEEEECCCCE--EEEEEEEEEECCEEEEEEECCCCEEEECCHHHHHHHHHHHCCHH-HHHHHHHHHHHHHHHH
T ss_conf             6888888765538972--78888777645715799825641798625667999998504436-8999998877889999


No 70 
>SUPFAM0018479 d.19.1 MHC antigen-recognition domain (54452) SCOP seed sequence: d1efxa2.
Probab=99.02   E-value=1.8e-09  Score=73.86  Aligned_columns=72  Identities=24%

Q ss_pred             CEEEEEEEEEE-CCCCCCCEEEEEEEEECCEEEEEEECCCCEEEECCCCCCCCHHHCCCCHHHHHHHHHHHCCCCC
Q ss_conf             30347878886-5799620589988875769999980777748701730140324506886697767542034003
Q Psfainz_l4        2 FLEYRMDRCVF-TSPDLKDIEYYSSYNYNKIKYVEFSSSLGKFVGYNEVGVKQAEAWNKDQGQLAVWRAQKETYCQ   76 (84)
Q Consensus         2 f~~y~~~~C~F-n~tel~dv~~i~ry~yNk~e~~rFdSdvGkfvg~TelG~~~Ae~wN~~~~~Le~~Ra~vdt~Cr   76 (84)
                      +..+.+..|.+ +++.  .++...++.||++++++||++++.+++.+++|++.++.||++++ ++..|+.+++.|+
T Consensus        93 ~~~Q~~~~C~~~~~~~--~~~~~~~~~~~g~~~~~~~~~~~~w~~~~~~a~~~~~~w~~~~~-~~~~~~~~~~~C~  165 (181)
T SUPFAM0018479    93 HTLQVMYGCELLNDGS--RVRGFLQYAYDGEDFLSFDSDLGTWTAATPLAQITKEKWNSDKD-LEQLRAYLEGTCV  165 (181)
T ss_pred             EEEEEEEEEEECCCCE--EEEEEEEEEECCCEEEEEECCCCEEEECCHHHHHHHHHHCCCHH-HHHHHHHHHHHHH
T ss_conf             6888888887648963--77778777655714789835651798645667999998404347-8999999878899


No 71 
>3fru_A Neonatal FC receptor; HET: NAG FUC MAN GAL; 2.2A {Rattus norvegicus} SCOP: b.1.1.2 d.19.1.1 PDB: 1frt_A* 1i1a_A*
Probab=98.83   E-value=3.3e-08  Score=67.13  Aligned_columns=75  Identities=13%

Q ss_pred             CEEEEEEEEEECCCCCCCEEEEEEEEECCEEEEEEECCCCEEEECCCCCCCCHHHCCCCHHHHHHHHHHHCCCCCCC
Q ss_conf             30347878886579962058998887576999998077774870173014032450688669776754203400377
Q Psfainz_l4        2 FLEYRMDRCVFTSPDLKDIEYYSSYNYNKIKYVEFSSSLGKFVGYNEVGVKQAEAWNKDQGQLAVWRAQKETYCQHN   78 (84)
Q Consensus         2 f~~y~~~~C~Fn~tel~dv~~i~ry~yNk~e~~rFdSdvGkfvg~TelG~~~Ae~wN~~~~~Le~~Ra~vdt~CrhN   78 (84)
                      +..+.+.-|-.+...  ..+...++.||+++++.||++.++++|.++.++..++.||++++.+++.|+..+..|.++
T Consensus        90 htlQ~~~GCEl~~dg--~~~~~~q~~YDGedfl~fD~~t~~wva~~~~a~~~~~~w~~~~~~~~~~k~yle~~C~~~  164 (269)
T 3fru_A           90 FTLQGLLGCELAPDN--SSLPTAVFALNGEEFMRFNPRTGNWSGEWPETDIVGNLWMKQPEAARKESEFLLTSCPER  164 (269)
T ss_dssp             CEEEEEEEEEECTTS--CEEEEEEEEETTEEEEEEETTTTEEECSSHHHHHHHHHHTSSHHHHHHHHHHHHTHHHHH
T ss_pred             EEEEEEEEEEECCCC--CEEEEEEEEECCEEEEEEECCCCEEEECCHHHHHHHHHHHHHHHHHHHHHHHHHHHHHHH
T ss_conf             068999999974698--155579997768044455256566970872688898875311888999999874134554


No 72 
>1s7q_A H-2KB, H-2 class I histocompatibility antigen, K-B alpha chain; 1.99A {Mus musculus} SCOP: b.1.1.2 d.19.1.1 PDB: 1s7r_A 1s7s_A 1s7t_A 1bii_A 1s7u_A 1s7v_A 1s7w_A 1s7x_A 1nez_A*
Probab=98.65   E-value=1.9e-07  Score=63.06  Aligned_columns=73  Identities=18%

Q ss_pred             C-CEEEEEEEEEE-CCCCCCCEEEEEEEEECCEEEEEEECCCCEEEECCCCCCCCHHHCCCCHHHHHHHHHHHCCCCC
Q ss_conf             9-30347878886-5799620589988875769999980777748701730140324506886697767542034003
Q Psfainz_l4        1 G-FLEYRMDRCVF-TSPDLKDIEYYSSYNYNKIKYVEFSSSLGKFVGYNEVGVKQAEAWNKDQGQLAVWRAQKETYCQ   76 (84)
Q Consensus         1 g-f~~y~~~~C~F-n~tel~dv~~i~ry~yNk~e~~rFdSdvGkfvg~TelG~~~Ae~wN~~~~~Le~~Ra~vdt~Cr   76 (84)
                      | +..+.+..|.+ +.+.  .+++..+|.||+++++.||++.+.++|.++.++..++.||+++ .+++.|+.++..|.
T Consensus        91 g~htlQ~~~GCEl~~dg~--~~~g~~~~ayDGeDfi~fD~d~~~w~a~~~~a~~~k~kwe~~~-~~~~~k~~l~~~C~  165 (348)
T 1s7q_A           91 GSHTIQVISGCEVGSDGR--LLRGYQQYAYDGCDYIALNEDLKTWTAADMAALITKHKWEQAG-EAERLRAYLEGTCV  165 (348)
T ss_dssp             SCCEEEEEEEEEECTTSC--EEEEEEEEEETTEEEEEECTTSSCEEESSHHHHHHHHHHHHTT-HHHHHHHHHHTHHH
T ss_pred             CCEEEEEEEEEEECCCCC--EEEEEEEEEECCCEEEEEECCCCEEECCCHHHHHHHHHHHHCC-HHHHHHHHHHHHHH
T ss_conf             737999988764458880--5788899887282356870776679728768999999852033-47899999863106


No 73 
>1exu_A IGG receptor FCRN large subunit P51; immunoglobulin binding protein; 2.7A {Homo sapiens} SCOP: b.1.1.2 d.19.1.1
Probab=98.55   E-value=3.6e-07  Score=61.62  Aligned_columns=77  Identities=10%

Q ss_pred             EEEEEEEEECCCCCCCEEEEEEEEECCEEEEEEECCCCEEEECCCCCCCCHHHCCCCHHHHHHHHHHHCCCCCCCCCCC
Q ss_conf             3478788865799620589988875769999980777748701730140324506886697767542034003776412
Q Psfainz_l4        4 EYRMDRCVFTSPDLKDIEYYSSYNYNKIKYVEFSSSLGKFVGYNEVGVKQAEAWNKDQGQLAVWRAQKETYCQHNIGIW   82 (84)
Q Consensus         4 ~y~~~~C~Fn~tel~dv~~i~ry~yNk~e~~rFdSdvGkfvg~TelG~~~Ae~wN~~~~~Le~~Ra~vdt~CrhN~gv~   82 (84)
                      .+.+.-|..+...  ..+-..++.||++.++.||++.+.++|.++.++..++.||+++..++..|+.++..|.++...+
T Consensus        90 lQ~~~GCel~~dg--~~~g~~~~aydG~d~l~fD~~~~~w~~~~~~a~~~~~kw~~~~~~~~~~k~yle~~C~~~L~ky  166 (267)
T 1exu_A           90 LQGLLGCELGPDN--TSVPTAKFALNGEEFMNFDLKQGTWGGDWPEALAISQRWQQQDKAANKELTFLLFSCPHRLREH  166 (267)
T ss_dssp             EEEEEEEEECTTS--CEEEEEEEEETTEEEEEEETTTTEEECSSHHHHHHHHHHHTSTTHHHHHHHHHHTHHHHHHHHH
T ss_pred             EEEEEEEEECCCC--CCCCEEEEEEECEEEEEEECCCCEEECCCHHHHHHHHHHHHHHHHHHHHHHHHHHHHHHHHHHH
T ss_conf             9887751034763--1122268887060789973775535058879999998755688999999999877889999998


No 74 
>1mhc_A MHC class I antigen H2-M3; HET: NAG; 2.1A {Mus musculus} SCOP: b.1.1.2 d.19.1.1
Probab=98.51   E-value=5.3e-07  Score=60.70  Aligned_columns=71  Identities=14%

Q ss_pred             CEEEEEEEEEE-CCCCCCCEEEEEEEEECCEEEEEEECCCCEEEECCCCCCCCHHHCCCCHHHHHHHHHHHCCCC
Q ss_conf             30347878886-579962058998887576999998077774870173014032450688669776754203400
Q Psfainz_l4        2 FLEYRMDRCVF-TSPDLKDIEYYSSYNYNKIKYVEFSSSLGKFVGYNEVGVKQAEAWNKDQGQLAVWRAQKETYC   75 (84)
Q Consensus         2 f~~y~~~~C~F-n~tel~dv~~i~ry~yNk~e~~rFdSdvGkfvg~TelG~~~Ae~wN~~~~~Le~~Ra~vdt~C   75 (84)
                      +..+.+..|.. +.+.  .++...++.||+++|+.||++.+.++|.++.|.+.++.||+++. +++.++.++..|
T Consensus        93 htlQ~~~gCel~~d~~--~~~~~~~~~ydG~dfl~fD~d~~~w~~~~~~a~~~k~kw~~~~~-~~~~k~~l~~~C  164 (282)
T 1mhc_A           93 HILQWMVSCEVGPDMR--LLGAHYQAAYDGSDYITLNEDLSSWTAVDMVSQITKSRLESAGT-AEYFRAYVEGEC  164 (282)
T ss_dssp             CEEEEEEEEEECTTSC--EEEEEEEEEETTEEEEEECTTSSCEEECSHHHHHHHHHHHHHCT-HHHHHHHHHTHH
T ss_pred             EEEEEEEEEEECCCCC--CCCEEEEEEECCCEEEEEECCCCEEEECCHHHHHHHHHHCCHHH-HHHHHHHHHHHH
T ss_conf             6999998999756884--22226887417820488815667797088589999987301016-899999874112


No 75 
>1t7v_A Zinc-alpha-2-glycoprotein; HET: NAG P6G; 1.95A {Homo sapiens} SCOP: b.1.1.2 d.19.1.1 PDB: 1t7w_A* 1t7x_A* 1t7y_A* 1t7z_A* 1t80_A* 1zag_A*
Probab=98.49   E-value=9.7e-07  Score=59.31  Aligned_columns=75  Identities=15%

Q ss_pred             CEEEEEEEEEECCCCCCCEEEEEEEEECCEEEEEEECCCCEEEECCCCCCCCHHHCCCCHHHHHHHHHHHCCCCCCC
Q ss_conf             30347878886579962058998887576999998077774870173014032450688669776754203400377
Q Psfainz_l4        2 FLEYRMDRCVFTSPDLKDIEYYSSYNYNKIKYVEFSSSLGKFVGYNEVGVKQAEAWNKDQGQLAVWRAQKETYCQHN   78 (84)
Q Consensus         2 f~~y~~~~C~Fn~tel~dv~~i~ry~yNk~e~~rFdSdvGkfvg~TelG~~~Ae~wN~~~~~Le~~Ra~vdt~CrhN   78 (84)
                      +..+.+.-|.....+  -+.-..++.||+++++.||++.+.+++.++.+++.++.||+++..+++.++..+..|.++
T Consensus        95 hvlQ~~~GCEl~~~~--~~~g~~~~aydG~d~i~fD~~~~~w~~~~~~a~~~~~~w~~~~~~~~~~k~yl~~~C~~~  169 (278)
T 1t7v_A           95 HVLQGRFGCEIENNR--SSGAFWKYYYDGKDYIEFNKEIPAWVPFDPAAQITKQKWEAEPVYVQRAKAYLEEECPAT  169 (278)
T ss_dssp             CEEEEEEEEEEETTE--EEEEEEEEEETTEEEEEEETTTTEEEECSHHHHHHHHHHTSSTHHHHHHHHHHHTHHHHH
T ss_pred             EEEEEEEEEECCCCC--EEEEEEEEEECCCHHHHHHCCCCEEEECCHHHHHHHHHHHHHHHHHHHHHHHHHHHHHHH
T ss_conf             589999986037884--100277788738003112136754983668999999986203889999988766766666


No 76 
>1k5n_A Major histocompatibility complex molecule HLA- B*2709; MHC(major histocompatibility complex), HLA(human leukocyte antigen); 1.09A {Homo sapiens} SCOP: b.1.1.2 d.19.1.1 PDB: 1jgd_A 1of2_A 1uxw_A 1w0w_A 2bss_A 2bsr_A 2a83_A 1jge_A 1hsa_A 1uxs_A 1w0v_A 1ogt_A 2bst_A 1n2r_A 1sys_A 1syv_A 2bvp_A 2bvo_A 2bvq_A 1m6o_A 1m05_A 1mi5_A 1a1o_A 1agd_A 1agb_A 1agc_A 1age_A 1agf_A 1a1m_A 1a9e_A 1a9b_A 1xh3_A 1zhk_A 1zsd_A 2axg_A 2cik_A 2fyy_A 2h6p_A 2nx5_A 1e27_A 1cg9_A 2hjl_A 2hjk_A 1a1n_A 1e28_A 1zhl_A 2ak4_A 2axf_A 2fz3_A 2nw3_A 1xr9_A 1xr8_A 2bck_A 1efx_A 1x7q_A 1q94_A 1qvo_A 2hn7_A* 1zvs_A 1w72_A 1im9_A 1oga_A 1akj_A 1p7q_A 2bnq_A 2bnr_A 2bsu_A 2bsv_A 2c7u_A 1qqd_A 2av7_A 1i4f_A* 1ao7_A 1b0r_A 1bd2_A 1b0g_A 1duy_A 1eey_A 1eez_A 1hhg_A 1hhh_A 1hhi_A 1hhj_A 1hhk_D 1i1f_A 1i1y_A 1duz_A* 1i7r_A 1i7t_A 1i7u_A 1im3_A 1jf1_A 1jht_A 1lp9_A 1qew_A 1qr1_A 1s8d_A 1t1w_A 1t1x_A 1t1y_A 1t1z_A 1t20_A 1t21_A 1t22_A 1tvb_A 1tvh_A 2clr_A 2f53_A 2git_A 2gj6_A* 2av1_A 1s9w_A 1qse_A 1qrn_A 1s9x_A 1s9y_A 2f54_A 1qsf_A 2dyp_A 2d31_A 1hsb_A 2hla_A 3hla_A 1hla_A 1ydp_A 1hhk_A 1kpr_A 1ktl_A 2esv_A 1mhe_A 1kjm_A 1ed3_A 1t0n_A 2clv_A 2clz_A 2ol3_H* 1rjy_A 1rjz_A 2fwo_A 1ldp_H* 1vgk_A 1k8d_A 1n59_A 1kj3_H 1kj2_H* 1t0m_A 1nan_H 1fo0_H 1wbz_A 1nam_H 1wbx_A 1n5a_A* 1qlf_A 1wby_A 1zhb_A 2f74_A 1jpf_A 1fg2_A 1jpg_A 1lk2_A* 1g6r_H 1bqh_A* 1g7q_A* 1kbg_H* 1kpu_A* 1kpv_A* 1g7p_A* 1osz_A 1p1z_A 1p4l_A 1rk0_A* 1rk1_A* 1vac_A 1vad_A 2ckb_H 2fo4_A* 2vaa_A 2vab_A 1qo3_A 1n3n_A 1fzm_A* 1fzo_A* 1inq_A 1ld9_A 1juf_A 1mwa_H* 1ddh_A 1ce6_A 1leg_A* 2cii_A 1zt1_A 1yn6_A 1ffn_A 1ffo_A 1ffp_A 1yn7_A 1fzk_A* 1fzj_A* 1bz9_A 1lek_A* 1kjv_A 1zt7_A 2mha_A 1hoc_A 1tmc_A 2e7l_E 2oi9_A
Probab=98.29   E-value=6.3e-06  Score=54.98  Aligned_columns=71  Identities=15%

Q ss_pred             CEEEEEEEEEE-CCCCCCCEEEEEEEEECCEEEEEEECCCCEEEECCCCCCCCHHHCCCCHHHHHHHHHHHCCCC
Q ss_conf             30347878886-579962058998887576999998077774870173014032450688669776754203400
Q Psfainz_l4        2 FLEYRMDRCVF-TSPDLKDIEYYSSYNYNKIKYVEFSSSLGKFVGYNEVGVKQAEAWNKDQGQLAVWRAQKETYC   75 (84)
Q Consensus         2 f~~y~~~~C~F-n~tel~dv~~i~ry~yNk~e~~rFdSdvGkfvg~TelG~~~Ae~wN~~~~~Le~~Ra~vdt~C   75 (84)
                      +..+.+..|.+ +.+.  -++...++.||+++++.||++.+.+++.++.+...++.||+++ .+...++..+..|
T Consensus        93 h~lQ~~~gCe~~~~~~--~~~g~~q~~yDG~d~i~fD~~~~~wv~~~~~a~~~k~~w~~~~-~~~~~~~~~~~~c  164 (276)
T 1k5n_A           93 HTLQNMYGCDVGPDGR--LLRGYHQHAYDGKDYIALNEDLSSWTAADTAAQITQRKWEAAR-VAEQLRAYLEGEC  164 (276)
T ss_dssp             CEEEEEEEEEECTTCC--EEEEEEEEEETTEEEEEECTTSSCEEESSHHHHHHHHHHHHTT-HHHHHHHHHHTHH
T ss_pred             EEEEEEEEEEECCCCC--EEEEEEEEEECCCEEEEECCCCEEEECCCHHHHHHHHHHHHHH-HHHHHHHHHHCCC
T ss_conf             5999999887638875--2455456531472134543860089808858999998763101-5788875431020


No 77 
>1a6z_A HFE; 2.6A {Homo sapiens} SCOP: b.1.1.2 d.19.1.1 PDB: 1de4_A*
Probab=98.28   E-value=1.2e-05  Score=53.46  Aligned_columns=72  Identities=17%

Q ss_pred             CEEEEEEEEEECCCCCCCEEEEEEEEECCEEEEEEECCCCEEEECCCCCCCCHHHCCCCHHHHHHHHHHHCCCC
Q ss_conf             30347878886579962058998887576999998077774870173014032450688669776754203400
Q Psfainz_l4        2 FLEYRMDRCVFTSPDLKDIEYYSSYNYNKIKYVEFSSSLGKFVGYNEVGVKQAEAWNKDQGQLAVWRAQKETYC   75 (84)
Q Consensus         2 f~~y~~~~C~Fn~tel~dv~~i~ry~yNk~e~~rFdSdvGkfvg~TelG~~~Ae~wN~~~~~Le~~Ra~vdt~C   75 (84)
                      +-.+.+..|......  .++...++.||++.++.||++.+.+++.++.++..++.|++++..++..|+-.+..|
T Consensus        94 HtlQ~~~GCEl~~dg--~~~g~~~~~ydG~d~l~fd~~~~~w~~~~~~a~~~~~kw~~~~~~~~~~k~~le~~C  165 (275)
T 1a6z_A           94 HTLQVILGCEMQEDN--STEGYWKYGYDGQDHLEFCPDTLDWRAAEPRAWPTKLEWERHKIRARQNRAYLERDC  165 (275)
T ss_dssp             CEEEEEEEEEECTTS--CEEEEEEEEETTEEEEEEEGGGTEEEESSGGGHHHHHHHHSSTHHHHHHHHHHHTHH
T ss_pred             EEEEEEEEEEECCCC--EEEEEEEEEECCEEEEEEECCCCEEECCCHHHHHHHHHHHHHHHHHHHHHHHHCCCC
T ss_conf             267677775235687--577899886578289999778036971876899999987433788998877631575


No 78 
>1zs8_A Histocompatibility 2, M region locus 10.5; HET: NAG; 3.00A {Mus musculus}
Probab=98.09   E-value=1.2e-05  Score=53.46  Aligned_columns=69  Identities=14%

Q ss_pred             EEEEEEEEE-CCCCCCCEEEEEEEEECCEEEEEEECCCCEEEECCCCCCCCHHHCCCCHHHHHHHHHHHCCCC
Q ss_conf             347878886-579962058998887576999998077774870173014032450688669776754203400
Q Psfainz_l4        4 EYRMDRCVF-TSPDLKDIEYYSSYNYNKIKYVEFSSSLGKFVGYNEVGVKQAEAWNKDQGQLAVWRAQKETYC   75 (84)
Q Consensus         4 ~y~~~~C~F-n~tel~dv~~i~ry~yNk~e~~rFdSdvGkfvg~TelG~~~Ae~wN~~~~~Le~~Ra~vdt~C   75 (84)
                      .+.+..|.+ +.+.  .++...++.||+++|+.||++.+.+++.++.+.+.++.||.+ ...+..|+..+..|
T Consensus        94 lQ~~~gCe~~~dg~--~~~~~~~~~ydG~Dfl~fd~~~~twta~~~~a~~~~~~w~~~-~~~~~~k~~l~~~C  163 (274)
T 1zs8_A           94 LQEVFGCNVAHDGS--FLGGHYGLTYYGYDYIILNEDLNSWTTEGKVGGKFNPDRTQG-SVTEGWRTYLKGEC  163 (274)
T ss_dssp             EEEEEEEEECTTSC--EEEEEEEEEETTTEEEECCTTSSCCCCCSHHHHTCC-------CHHHHHHHHHHTHH
T ss_pred             EEEEEEEEECCCCC--EEEEEEEECCCCEEEEEECCCCCEEECCCHHHHHHHHHHHHH-HHHHHHHHHHCCHH
T ss_conf             98898899878984--610143311355001243055565860407778888777789-99999998732000


No 79 
>d1a6za2 d.19.1.1 (A:4-181) Hemochromatosis protein Hfe, alpha-1 and alpha-2 domains {Human (Homo sapiens)}
Probab=96.94   E-value=0.017  Score=36.67  Aligned_columns=72  Identities=17%

Q ss_pred             CEEEEEEEEEECCCCCCCEEEEEEEEECCEEEEEEECCCCEEEECCCCCCCCHHHCCCCHHHHHHHHHHHCCCC
Q ss_conf             30347878886579962058998887576999998077774870173014032450688669776754203400
Q Psfainz_l4        2 FLEYRMDRCVFTSPDLKDIEYYSSYNYNKIKYVEFSSSLGKFVGYNEVGVKQAEAWNKDQGQLAVWRAQKETYC   75 (84)
Q Consensus         2 f~~y~~~~C~Fn~tel~dv~~i~ry~yNk~e~~rFdSdvGkfvg~TelG~~~Ae~wN~~~~~Le~~Ra~vdt~C   75 (84)
                      ...+.+.-|.-....  .++-...+-||.+.|+.||.+...+++.++-++...+.||+++..++..|.-.+.-|
T Consensus        91 htlQ~~~gCE~~~dg--~~~g~~~~aydG~dfl~fd~~~~~W~~~~~~A~~tk~kW~~~~~~~e~~k~yl~~~C  162 (178)
T d1a6za2          91 HTLQVILGCEMQEDN--STEGYWKYGYDGQDHLEFCPDTLDWRAAEPRAWPTKLEWERHKIRARQNRAYLERDC  162 (178)
T ss_dssp             CEEEEEEEEEECTTS--CEEEEEEEEETTEEEEEEEGGGTEEEESSGGGHHHHHHHHSSTHHHHHHHHHHHTHH
T ss_pred             EEEEEEEEEECCCCC--EEEEEEEECCCCCCEEEEECCCCEEECCCHHHHHHHHHHHHHHHHHHHHHHHHCCHH
T ss_conf             068898863017884--022367403488300254367645852876899999998643889999887640302


No 80 
>1onq_A T-cell surface glycoprotein CD1A; protein-glycolipid complex, beta sheet platform,; HET: NAG FUC SLF; 2.15A {Homo sapiens} SCOP: b.1.1.2 d.19.1.1 PDB: 1xz0_A*
Probab=96.58   E-value=0.016  Score=36.69  Aligned_columns=72  Identities=14%

Q ss_pred             CEEEEEEEEEECCCCCCCEEEEEEEEECCEEEEEEECCC-CEEEECCCCCCCCHHHCCCCHHHHHHHHHHHCCCC
Q ss_conf             303478788865799620589988875769999980777-74870173014032450688669776754203400
Q Psfainz_l4        2 FLEYRMDRCVFTSPDLKDIEYYSSYNYNKIKYVEFSSSL-GKFVGYNEVGVKQAEAWNKDQGQLAVWRAQKETYC   75 (84)
Q Consensus         2 f~~y~~~~C~Fn~tel~dv~~i~ry~yNk~e~~rFdSdv-Gkfvg~TelG~~~Ae~wN~~~~~Le~~Ra~vdt~C   75 (84)
                      +..+.+.-|..+..+  -++-..++-||+++|+.||.+. -..++..+.+...++.||.++...+..++..+..|
T Consensus        94 h~lQ~~~GCEl~~~~--~~~gf~~~ayDGedfisfd~~t~~~~~~~~~~a~~~~~~~~~~~~~~~~~k~yLe~~C  166 (283)
T 1onq_A           94 FEIQVTGGCELHSGK--VSGSFLQLAYQGSDFVSFQNNSWLPYPVAGNMAKHFCKVLNQNQHENDITHNLLSDTC  166 (283)
T ss_dssp             EEEEEEEEEEEETTE--EEEEEEEEEETTEEEEEEETTEEEECGGGCHHHHHHHHHHTTCHHHHHHHHHHHHTHH
T ss_pred             EEEEEEECCEECCCC--EEEEEEEEEECCCEEEEEECCCCEEEECCHHHHHHHHHHHHHHHHHHHHHHHHHHHHH
T ss_conf             899984212126994--0345799875385257771671078415248899999875467999999999986445


No 81 
>SUPFAM0017311 d.19.1 MHC antigen-recognition domain (54452) SCOP seed sequence: d1c16a2.
Probab=96.56   E-value=0.035  Score=34.92  Aligned_columns=69  Identities=17%

Q ss_pred             CCEEEEEEEEEECCCCCCCEEEEEEEEECCEEEEEEECCCCEEEECCCCCCCCHHHCCCCHHHHHHHHH
Q ss_conf             930347878886579962058998887576999998077774870173014032450688669776754
Q Psfainz_l4        1 GFLEYRMDRCVFTSPDLKDIEYYSSYNYNKIKYVEFSSSLGKFVGYNEVGVKQAEAWNKDQGQLAVWRA   69 (84)
Q Consensus         1 gf~~y~~~~C~Fn~tel~dv~~i~ry~yNk~e~~rFdSdvGkfvg~TelG~~~Ae~wN~~~~~Le~~Ra   69 (84)
                      |........|..+...+..++++...+.|+.++++|||+.....+....+...++.|+..+..+.....
T Consensus         1 ~~~~~~~~~~~~~~~~~~~~~~~~~~~~d~~~~~~~~~~~~~~~~~~~~~~~~~~~~~~~~~~~~~~~~   69 (164)
T SUPFAM0017311     1 GSHSLRYFLTAVSRPGLGLPEFIAVGYVDDVQFLRYDSDRAEPRGPWMKGVESPEYWERETELLKGLLQ   69 (164)
T ss_pred             CCEEEEEEEEEEEECCCCCEEEEEEEEECCEEEEEECCCEEEEEEHHHHCCCCHHHHHHHHHHHHHHHH
T ss_conf             914898988888606888338999998878889977384258740223113470245557888999999


No 82 
>d1t7va2 d.19.1.1 (A:5-183) Zinc-alpha-2-glycoprotein, ZAG {Human (Homo sapiens)}
Probab=96.47   E-value=0.044  Score=34.42  Aligned_columns=72  Identities=15%

Q ss_pred             CEEEEEEEEEECCCCCCCEEEEEEEEECCEEEEEEECCCCEEEECCCCCCCCHHHCCCCHHHHHHHHHHHCCCC
Q ss_conf             30347878886579962058998887576999998077774870173014032450688669776754203400
Q Psfainz_l4        2 FLEYRMDRCVFTSPDLKDIEYYSSYNYNKIKYVEFSSSLGKFVGYNEVGVKQAEAWNKDQGQLAVWRAQKETYC   75 (84)
Q Consensus         2 f~~y~~~~C~Fn~tel~dv~~i~ry~yNk~e~~rFdSdvGkfvg~TelG~~~Ae~wN~~~~~Le~~Ra~vdt~C   75 (84)
                      ...+.+.-|.-+...  -++-..++-||.+.|+.||.+...+++.++-++...+.||+++..++..|.-.+.-|
T Consensus        91 HtlQ~~~GCE~~~dg--~~~g~~~~~ydG~Dfl~fd~~~~tW~~~~~~A~~tk~~W~~~~~~~e~~k~yl~~~C  162 (179)
T d1t7va2          91 HVLQGRFGCEIENNR--SSGAFWKYYYDGKDYIEFNKEIPAWVPFDPAAQITKQKWEAEPVYVQRAKAYLEEEC  162 (179)
T ss_dssp             CEEEEEEEEEEETTE--EEEEEEEEEETTEEEEEEETTTTEEEECSHHHHHHHHHHTSSTHHHHHHHHHHHTHH
T ss_pred             CEEEEEEEEECCCCC--CCCCEEEECCCCCEEEEEECCCCEEEECCHHHHHHHHHHHHHHHHHHHHHHHHHCCC
T ss_conf             137777763108996--104555511268300244367765850678999999998767899999998761421


No 83 
>d3frua2 d.19.1.1 (A:1-178) Fc (IgG) receptor, alpha-1 and alpha-2 domains {Rat (Rattus norvegicus)} SCOP: d1i1aa2
Probab=96.37   E-value=0.076  Score=33.16  Aligned_columns=72  Identities=14%

Q ss_pred             CEEEEEEEEEECCCCCCCEEEEEEEEECCEEEEEEECCCCEEEECCCCCCCCHHHCCCCHHHHHHHHHHHCCCC
Q ss_conf             30347878886579962058998887576999998077774870173014032450688669776754203400
Q Psfainz_l4        2 FLEYRMDRCVFTSPDLKDIEYYSSYNYNKIKYVEFSSSLGKFVGYNEVGVKQAEAWNKDQGQLAVWRAQKETYC   75 (84)
Q Consensus         2 f~~y~~~~C~Fn~tel~dv~~i~ry~yNk~e~~rFdSdvGkfvg~TelG~~~Ae~wN~~~~~Le~~Ra~vdt~C   75 (84)
                      ...+.+.-|.-+...  -++=..++-||.+.++.||.+...+++.++-+......||.+++.++..|.-.+.-|
T Consensus        90 HtlQ~~~GCe~~~d~--~~~g~~q~~ydG~D~l~~d~~~~tW~~~~~~A~~tk~kWe~~~~~~e~~k~yL~~~C  161 (178)
T d3frua2          90 FTLQGLLGCELAPDN--SSLPTAVFALNGEEFMRFNPRTGNWSGEWPETDIVGNLWMKQPEAARKESEFLLTSC  161 (178)
T ss_dssp             CEEEEEEEEEECTTS--CEEEEEEEEETTEEEEEEETTTTEEECSSHHHHHHHHHHTSSHHHHHHHHHHHHTHH
T ss_pred             EEEEEEEEEEECCCC--CEEEEEEECCCCCCEEEEECCCCEEECCCHHHHHHHHHHHHHHHHHHHHHHHHCCCH
T ss_conf             478988864234787--312146605687302678357766870786899999998631999999987640510


No 84 
>d1t7va2 d.19.1.1 (A:5-183) Zinc-alpha-2-glycoprotein, ZAG {Human (Homo sapiens)} SCOP: d1zaga2 d1zagc2
Probab=96.30   E-value=0.063  Score=33.59  Aligned_columns=72  Identities=15%

Q ss_pred             CEEEEEEEEEECCCCCCCEEEEEEEEECCEEEEEEECCCCEEEECCCCCCCCHHHCCCCHHHHHHHHHHHCCCC
Q ss_conf             30347878886579962058998887576999998077774870173014032450688669776754203400
Q Psfainz_l4        2 FLEYRMDRCVFTSPDLKDIEYYSSYNYNKIKYVEFSSSLGKFVGYNEVGVKQAEAWNKDQGQLAVWRAQKETYC   75 (84)
Q Consensus         2 f~~y~~~~C~Fn~tel~dv~~i~ry~yNk~e~~rFdSdvGkfvg~TelG~~~Ae~wN~~~~~Le~~Ra~vdt~C   75 (84)
                      ...+.+.-|.-....  -++-...+-||.+.++.||.+...+++.++-+....+.||+++..++..|.-.+.-|
T Consensus        91 htlQ~~~GCE~~~~~--~~~g~~~~~ydG~D~l~fd~~~~~W~~~~~~A~~tk~~W~~~~~~~~~~k~yl~~~C  162 (179)
T d1t7va2          91 HVLQGRFGCEIENNR--SSGAFWKYYYDGKDYIEFNKEIPAWVPFDPAAQITKQKWEAEPVYVQRAKAYLEEEC  162 (179)
T ss_dssp             CEEEEEEEEEEETTE--EEEEEEEEEETTEEEEEEETTTTEEEECSHHHHHHHHHHTSSTHHHHHHHHHHHTHH
T ss_pred             CEEEEEEEEECCCCC--CCCCEEEECCCCCCEEEEECCCCEEECCCHHHHHHHHHHHHHHHHHHHHHHHHHCCH
T ss_conf             258999875228995--113244420268410466367776860777899999998877999999987750300


No 85 
>1je6_A MICB, MHC class I chain-related protein; delta-TCR, glycoprotein, signa immunoglobulin fold, T-cell, immune system; 2.50A {Homo sapiens} SCOP: b.1.1.2 d.19.1.1 PDB: 1hyr_C 1b3j_A*
Probab=96.27   E-value=0.021  Score=36.14  Aligned_columns=72  Identities=8%

Q ss_pred             CEEEEEEEEEECCCCCCCEEEEEEEEECCEEEEEEECCCCEEEECCCC-----CCCCHHHCCCCHHHHHHHHHHHCCCC
Q ss_conf             303478788865799620589988875769999980777748701730-----14032450688669776754203400
Q Psfainz_l4        2 FLEYRMDRCVFTSPDLKDIEYYSSYNYNKIKYVEFSSSLGKFVGYNEV-----GVKQAEAWNKDQGQLAVWRAQKETYC   75 (84)
Q Consensus         2 f~~y~~~~C~Fn~tel~dv~~i~ry~yNk~e~~rFdSdvGkfvg~Tel-----G~~~Ae~wN~~~~~Le~~Ra~vdt~C   75 (84)
                      +..+.+..|.+....  .++-..++.||+++++.||++.+.+++.+..     +....+.|+.+....+..++.....|
T Consensus        89 H~lQ~~~GCel~~d~--s~~~~~~~~ydG~d~i~fD~~~~~w~~~~~~~~~~~a~~~~~~~~~~~~~~~~~~~~~~~~~  165 (275)
T 1je6_A           89 HSLQEIRVCEIHEDS--STRGSRHFYYNGELFLSQNLETQESTVPQSSRAQTLAMNVTNFWKEDAMKTKTHYRAMQADC  165 (275)
T ss_dssp             EEEEEEEEEEECSSS--CEEEEEEEEETTEEEEEEETTTTEEECCSCHHHHHHHHHHHHHHHTTCSSCSSTTHHHHHHH
T ss_pred             EEEEEEEEEEECCCC--CCEEEEEEECCCCEEEEECCCCCEEEECCCHHCCHHHHHHHHHHHHHHHHHHHHHHHHHCCC
T ss_conf             478899988884554--65038986337722477506444898558500027999998620024899999987632010


No 86 
>d1de4a2 d.19.1.1 (A:4-181) Hemochromatosis protein Hfe, alpha-1 and alpha-2 domains {Human (Homo sapiens)}
Probab=96.12   E-value=0.059  Score=33.74  Aligned_columns=70  Identities=17%

Q ss_pred             EEEEEEEEECCCCCCCEEEEEEEEECCEEEEEEECCCCEEEECCCCCCCCHHHCCCCHHHHHHHHHHHCCCC
Q ss_conf             347878886579962058998887576999998077774870173014032450688669776754203400
Q Psfainz_l4        4 EYRMDRCVFTSPDLKDIEYYSSYNYNKIKYVEFSSSLGKFVGYNEVGVKQAEAWNKDQGQLAVWRAQKETYC   75 (84)
Q Consensus         4 ~y~~~~C~Fn~tel~dv~~i~ry~yNk~e~~rFdSdvGkfvg~TelG~~~Ae~wN~~~~~Le~~Ra~vdt~C   75 (84)
                      .+.+.-|.-+...  .++-...+-||.+.++.||.+...+++.++..+...+.||+++...+..|+-.+.-|
T Consensus        93 lQ~~~gCe~~~d~--~~~g~~~~~ydG~d~l~fd~~~~~W~~~~~~A~~~~~~W~~~~~~~~~~k~~l~~~C  162 (178)
T d1de4a2          93 LQVILGCEMQEDN--STEGYWKYGYDGQDHLEFCPDTLDWRAAEPRAWPTKLEWERHKIRARQNRAYLERDC  162 (178)
T ss_dssp             EEEEEEEEECTTC--CEEEEEEEEETTEEEEEEEGGGTEEEESSGGGHHHHHHHHHHCHHHHHHHHHHHTHH
T ss_pred             EEEEEEEEECCCC--EECEEEEECCCCCEEEEEECCCCEEECCCHHHHHHHHHHHHHHHHHHHHHHHHHCCH
T ss_conf             9988876327885--001057622488200133166666822873899999998754889999987650300


No 87 
>d3frua2 d.19.1.1 (A:1-178) Fc (IgG) receptor, alpha-1 and alpha-2 domains {Rat (Rattus norvegicus)}
Probab=96.06   E-value=0.14  Score=31.79  Aligned_columns=72  Identities=14%

Q ss_pred             CEEEEEEEEEECCCCCCCEEEEEEEEECCEEEEEEECCCCEEEECCCCCCCCHHHCCCCHHHHHHHHHHHCCCC
Q ss_conf             30347878886579962058998887576999998077774870173014032450688669776754203400
Q Psfainz_l4        2 FLEYRMDRCVFTSPDLKDIEYYSSYNYNKIKYVEFSSSLGKFVGYNEVGVKQAEAWNKDQGQLAVWRAQKETYC   75 (84)
Q Consensus         2 f~~y~~~~C~Fn~tel~dv~~i~ry~yNk~e~~rFdSdvGkfvg~TelG~~~Ae~wN~~~~~Le~~Ra~vdt~C   75 (84)
                      ...+.+.-|.-+...  -++=..++-||.+.|+.||.+....++.++.+......|+++++.++..|.-.+.-|
T Consensus        90 HtlQ~~~GCE~~~dg--~~~g~~q~~yDG~Dflsfd~~~~~W~~~~~~A~~tk~kW~~~~~~~e~~k~yL~~~C  161 (178)
T d3frua2          90 FTLQGLLGCELAPDN--SSLPTAVFALNGEEFMRFNPRTGNWSGEWPETDIVGNLWMKQPEAARKESEFLLTSC  161 (178)
T ss_dssp             CEEEEEEEEEECTTS--CEEEEEEEEETTEEEEEEETTTTEEECSSHHHHHHHHHHTSSHHHHHHHHHHHHTHH
T ss_pred             EEEEEEEEEEECCCC--CEEEEEEECCCCCEEEEEECCCCEECCCCHHHHHHHHHHHHHHHHHHHHHHHHCCCC
T ss_conf             589999877655788--333246516787123578547662227887999999988756999999987640520


No 88 
>d1kcgc_ d.19.1.1 (C:) Class I MHC-related molecule Ulbp3 {Human (Homo sapiens)}
Probab=96.02   E-value=0.066  Score=33.45  Aligned_columns=70  Identities=17%

Q ss_pred             EEEEEEEEECCCCCCCEEEEEEEEECCEEEEEEECCCCEEEECCCCCCCCHHHCCCCHHHHHHHHHHHCCCC
Q ss_conf             347878886579962058998887576999998077774870173014032450688669776754203400
Q Psfainz_l4        4 EYRMDRCVFTSPDLKDIEYYSSYNYNKIKYVEFSSSLGKFVGYNEVGVKQAEAWNKDQGQLAVWRAQKETYC   75 (84)
Q Consensus         4 ~y~~~~C~Fn~tel~dv~~i~ry~yNk~e~~rFdSdvGkfvg~TelG~~~Ae~wN~~~~~Le~~Ra~vdt~C   75 (84)
                      .+.+.-|.-+...  -++-..++-||.+.|+.||.+...+++.++-+....+.|++++...+..++-.+.-|
T Consensus        93 lQ~~~GCel~~dg--~~~g~~~~~ydG~dfl~fd~~~~~W~~~~~~A~~~k~~w~~~~~~~~~~k~yL~~~C  162 (178)
T d1kcgc_          93 LQVRMSCECEADG--YIRGSWQFSFDGRKFLLFDSNNRKWTVVHAGARRMKEKWEKDSGLTTFFKMVSMRDC  162 (178)
T ss_dssp             EEEEEEEEECSSC--CCEEEEEEESSSSEEEEEETTTTEEEESSGGGHHHHHHHHHCHHHHHHHHHHHHTHH
T ss_pred             EEEEEEEEECCCC--CCCCEEEECCCCCEEEEEECCCCEEECCCHHHHHHHHHHHHHHHHHHHHHHHHHCHH
T ss_conf             9999877516787--544406640368403476557762424870799999998877999999987640403


No 89 
>d1kjva2 d.19.1.1 (A:1-181) Class I MHC, alpha-1 and alpha-2 domains {Rat (Rattus norvegicus), RT1-AA}
Probab=96.01   E-value=0.076  Score=33.14  Aligned_columns=71  Identities=15%

Q ss_pred             CEEEEEEEEEE-CCCCCCCEEEEEEEEECCEEEEEEECCCCEEEECCCCCCCCHHHCCCCHHHHHHHHHHHCCCC
Q ss_conf             30347878886-579962058998887576999998077774870173014032450688669776754203400
Q Psfainz_l4        2 FLEYRMDRCVF-TSPDLKDIEYYSSYNYNKIKYVEFSSSLGKFVGYNEVGVKQAEAWNKDQGQLAVWRAQKETYC   75 (84)
Q Consensus         2 f~~y~~~~C~F-n~tel~dv~~i~ry~yNk~e~~rFdSdvGkfvg~TelG~~~Ae~wN~~~~~Le~~Ra~vdt~C   75 (84)
                      ...+.+.-|.. +.+.  .++....+-||.+.++.||.+.+.+++.++-+....+.||.++. ++..|+-.+.-|
T Consensus        93 htlQ~~~gCe~~~dg~--~~~g~~~~~ydG~d~l~ld~~~~~w~~~~~~a~~~~~~w~~~~~-~~~~k~yl~~~C  164 (181)
T d1kjva2          93 HTIQEMYGCDVGSDGS--LLRGYEQFAYDGRDYIALNEDLKTWTAADFAARISRNKLERDGF-ADLHRAYLEGEC  164 (181)
T ss_dssp             CEEEEEEEEEECTTSC--EEEEEEEEEETTEEEEEECTTSSCEEECSHHHHHHHHHHHHTTH-HHHHHHHHHTHH
T ss_pred             EEEEEEEEEEECCCCC--EECCEEEECCCCCCEEEEECCCCEEECCCHHHHHHHHHHHHHHH-HHHHHHHHCCCC
T ss_conf             1899997534547885--52122552237841036626776685078899999987201678-999876540423


No 90 
>d1exua2 d.19.1.1 (A:4-176) Fc (IgG) receptor, alpha-1 and alpha-2 domains {Human (Homo sapiens)}
Probab=95.97   E-value=0.11  Score=32.18  Aligned_columns=72  Identities=10%

Q ss_pred             CEEEEEEEEEECCCCCCCEEEEEEEEECCEEEEEEECCCCEEEECCCCCCCCHHHCCCCHHHHHHHHHHHCCCC
Q ss_conf             30347878886579962058998887576999998077774870173014032450688669776754203400
Q Psfainz_l4        2 FLEYRMDRCVFTSPDLKDIEYYSSYNYNKIKYVEFSSSLGKFVGYNEVGVKQAEAWNKDQGQLAVWRAQKETYC   75 (84)
Q Consensus         2 f~~y~~~~C~Fn~tel~dv~~i~ry~yNk~e~~rFdSdvGkfvg~TelG~~~Ae~wN~~~~~Le~~Ra~vdt~C   75 (84)
                      ...+.+.-|.-....  .++-..++-||.+.|+.||.+....++...-+...++.||+++...+..|.-.+.-|
T Consensus        85 HtlQ~~~GCEl~~dg--~~~~~~~~~ydG~Dfl~fd~~~~~w~~~~~~a~~~~~kw~~~~~~~~~~k~yl~~~C  156 (173)
T d1exua2          85 YTLQGLLGCELGPDN--TSVPTAKFALNGEEFMNFDLKQGTWGGDWPEALAISQRWQQQDKAANKELTFLLFSC  156 (173)
T ss_dssp             CEEEEEEEEEECTTS--CEEEEEEEEETTEEEEEEETTTTEEECSSHHHHHHHHHHHTSTTHHHHHHHHHHTHH
T ss_pred             EEEEEEEEEEECCCC--CCCCEEEEEECCCCEEEEECCCCCCCCCCHHHHHHHHHHHHHHHHHHHHHHHHCCCC
T ss_conf             678744567765788--310202111368651575457674347876899999988867899999997650643


No 91 
>d1exua2 d.19.1.1 (A:4-176) Fc (IgG) receptor, alpha-1 and alpha-2 domains {Human (Homo sapiens)}
Probab=95.83   E-value=0.13  Score=31.88  Aligned_columns=70  Identities=10%

Q ss_pred             EEEEEEEEECCCCCCCEEEEEEEEECCEEEEEEECCCCEEEECCCCCCCCHHHCCCCHHHHHHHHHHHCCCC
Q ss_conf             347878886579962058998887576999998077774870173014032450688669776754203400
Q Psfainz_l4        4 EYRMDRCVFTSPDLKDIEYYSSYNYNKIKYVEFSSSLGKFVGYNEVGVKQAEAWNKDQGQLAVWRAQKETYC   75 (84)
Q Consensus         4 ~y~~~~C~Fn~tel~dv~~i~ry~yNk~e~~rFdSdvGkfvg~TelG~~~Ae~wN~~~~~Le~~Ra~vdt~C   75 (84)
                      .+.+.-|.-...+  .++=...+-||.+.++.||.+....++.++-+....+.||++...++..|.-.+.-|
T Consensus        87 lQ~~~GCe~~~dg--~~~g~~~~aydG~D~l~~d~~~~tw~~~~~~A~~~~~~w~~~~~~~~~~k~yl~~~C  156 (173)
T d1exua2          87 LQGLLGCELGPDN--TSVPTAKFALNGEEFMNFDLKQGTWGGDWPEALAISQRWQQQDKAANKELTFLLFSC  156 (173)
T ss_dssp             EEEEEEEEECTTS--CEEEEEEEEETTEEEEEEETTTTEEECSSHHHHHHHHHHHTSTTHHHHHHHHHHTHH
T ss_pred             EEEEEEEEECCCC--CCCCEEEEEECCCCEEEEECCCCEEECCCHHHHHHHHHHHHHHHHHHHHHHHHCCCC
T ss_conf             7756777873566--413525654458640476567654743877899999998766899999997641530


No 92 
>1zt4_A T-cell surface glycoprotein CD1D; HET: AGH; 3.00A {Homo sapiens}
Probab=95.74   E-value=0.14  Score=31.66  Aligned_columns=73  Identities=10%

Q ss_pred             CCEEEEEEEEEECCCCCCCEEEEEEEEECCEEEEEEECCCCEEEECCCCCCCCH-HHCCCCHHHHHHHHHHHCCCC
Q ss_conf             930347878886579962058998887576999998077774870173014032-450688669776754203400
Q Psfainz_l4        1 GFLEYRMDRCVFTSPDLKDIEYYSSYNYNKIKYVEFSSSLGKFVGYNEVGVKQA-EAWNKDQGQLAVWRAQKETYC   75 (84)
Q Consensus         1 gf~~y~~~~C~Fn~tel~dv~~i~ry~yNk~e~~rFdSdvGkfvg~TelG~~~A-e~wN~~~~~Le~~Ra~vdt~C   75 (84)
                      ++..+.+.-|......  -.+-..++.||++.|+.||.+...+++.++.....+ +.||.++...+..|+-.+.-|
T Consensus        93 ~htlQ~~~GCEl~~dg--~~~gf~q~ayDG~Dflsfd~~t~~~~~~~~~~~~~~~~~~~~~~~~~e~~k~yLe~~C  166 (281)
T 1zt4_A           93 PLELQVSAGCEVHPGN--ASNNFFHVAFQGKDILSFQGTSWEPTQEAPLWVNLAIQVLNQDKWTRETVQWLLNGTC  166 (281)
T ss_dssp             SEEEEEEEEEEECSSS--CEEEEEEEEETTEEEEEEETTEEEECSSCCTHHHHHHHHHTTCTTHHHHHHHHHHTHH
T ss_pred             CEEEEEEEEEEECCCC--CEEEEEEEEECCEEEEEEECCCCEECHHHHHHHHHHHHHHHHHHHHHHHHHHHHCCCC
T ss_conf             7799988764876998--2200578987681699993673426301478999999984101678899998750400


No 93 
>1cd1_A CD1, MCD1D.1; 2.67A {Mus musculus} SCOP: b.1.1.2 d.19.1.1
Probab=95.72   E-value=0.18  Score=31.15  Aligned_columns=72  Identities=15%

Q ss_pred             CEEEEEEEEEECCCCCCCEEEEEEEEECCEEEEEEECCCCEEEECCC-CCCCCHHHCCCCHHHHHHHHHHHCCCC
Q ss_conf             30347878886579962058998887576999998077774870173-014032450688669776754203400
Q Psfainz_l4        2 FLEYRMDRCVFTSPDLKDIEYYSSYNYNKIKYVEFSSSLGKFVGYNE-VGVKQAEAWNKDQGQLAVWRAQKETYC   75 (84)
Q Consensus         2 f~~y~~~~C~Fn~tel~dv~~i~ry~yNk~e~~rFdSdvGkfvg~Te-lG~~~Ae~wN~~~~~Le~~Ra~vdt~C   75 (84)
                      +..+.+.-|......  -++-..++-||.+.++.||.+....++-.. ......+.||.+++..+..++-.+.-|
T Consensus        93 htlQ~~~GCEl~~dg--~~~gf~q~ayDG~dfl~fd~~~~~w~~~~~~~~~~~~~~~~~~~~~~~~~k~yL~~~C  165 (315)
T 1cd1_A           93 IEIQLSAGCEMYPGN--ASESFLHVAFQGKYVVRFWGTSWQTVPGAPSWLDLPIKVLNADQGTSATVQMLLNDTC  165 (315)
T ss_dssp             EEEEEEEEEEECSSS--CEEEEEEEEETTEEEEEEETTEEEECTTCCGGGHHHHHHHTTCHHHHHHHHHHHHTHH
T ss_pred             EEEEEEECCEECCCC--CCCCEEEEEECCEEEEEEECCCEEECCCCHHHHHHHHHHHHHHHHHHHHHHHHHHCCC
T ss_conf             899875322226987--4310555664570668880783057334136899999986335889999999870572


No 94 
>d1k5na2 d.19.1.1 (A:1-181) Class I MHC, alpha-1 and alpha-2 domains {Human (Homo sapiens), HLA-B27} SCOP: u2a83a2 d1n2ra2 d1syva2 d1m6oa2 d1a1oa2 d1m05a2 d1e27a2 d1xh3a2 d1e28a2 d1cg9a2 d1a1na2 d1efxa2 u1x7qa2 d1im9a2 d1hsba2 d1qqda2 d1i4fa2 d1w72a2 d1tmca_ d1ld9a2 d1fzoa2 d1kjma2 d1kpra2 d1kj3h2 d1lk2a2 d1fzka2 d1p4la2 d1p1za2 d1leka2 d1biia2 d1k8da2 u2esva2 d1qo3a2 d1ddha2 d1jufa2 u1wbxa2
Probab=95.68   E-value=0.12  Score=32.11  Aligned_columns=69  Identities=16%

Q ss_pred             EEEEEEEEECCCCCCC-EEEEEEEEECCEEEEEEECCCCEEEECCCCCCCCHHHCCCCHHHHHHHHHHHCCCC
Q ss_conf             3478788865799620-58998887576999998077774870173014032450688669776754203400
Q Psfainz_l4        4 EYRMDRCVFTSPDLKD-IEYYSSYNYNKIKYVEFSSSLGKFVGYNEVGVKQAEAWNKDQGQLAVWRAQKETYC   75 (84)
Q Consensus         4 ~y~~~~C~Fn~tel~d-v~~i~ry~yNk~e~~rFdSdvGkfvg~TelG~~~Ae~wN~~~~~Le~~Ra~vdt~C   75 (84)
                      .+.+.-|.-..-.  . ++-...+-||.+.|+.||.+...+++.++.+....+.|+.++. .++.|+-.+.-|
T Consensus        95 lQ~~~GCe~~~dg--~~~~g~~~~~ydG~dfl~~d~~~~~W~~~~~~A~~~k~kWe~~~~-~~~~k~yL~~~C  164 (181)
T d1k5na2          95 LQNMYGCDVGPDG--RLLRGYHQHAYDGKDYIALNEDLSSWTAADTAAQITQRKWEAARV-AEQLRAYLEGEC  164 (181)
T ss_dssp             EEEEEEEEECTTC--CEEEEEEEEEETTEEEEEECTTSSCEEESSHHHHHHHHHHHHTTH-HHHHHHHHHTHH
T ss_pred             EEEEEEEEECCCC--CCCCCEEEECCCCCCCEEEECCCCEEECCCHHHHHHHHHHHHHHH-HHHHHHHHCCCC
T ss_conf             9988762245888--241432442347830002307776683277799999998611247-788875440544


No 95 
>1kcg_C ULBP3 protein; protein-protein complex, C-type lectin-like receptor, MHC class I-like molecule; HET: GSH; 2.60A {Homo sapiens} SCOP: d.19.1.1
Probab=95.51   E-value=0.16  Score=31.48  Aligned_columns=72  Identities=17%

Q ss_pred             CEEEEEEEEEECCCCCCCEEEEEEEEECCEEEEEEECCCCEEEECCCCCCCCHHHCCCCHHHHHHHHHHHCCCC
Q ss_conf             30347878886579962058998887576999998077774870173014032450688669776754203400
Q Psfainz_l4        2 FLEYRMDRCVFTSPDLKDIEYYSSYNYNKIKYVEFSSSLGKFVGYNEVGVKQAEAWNKDQGQLAVWRAQKETYC   75 (84)
Q Consensus         2 f~~y~~~~C~Fn~tel~dv~~i~ry~yNk~e~~rFdSdvGkfvg~TelG~~~Ae~wN~~~~~Le~~Ra~vdt~C   75 (84)
                      +-.+.+.-|......  -++-...+-||.+.++.||.+.+..++..+-++.....|+.++...+..++-.+.-|
T Consensus        91 htlQ~~~GCel~~dg--~~~g~~~~~ydG~dfl~fd~~~~~W~~~~~~a~~~k~kw~~~~~~~~~~k~~l~~~C  162 (178)
T 1kcg_C           91 LTLQVRMSCECEADG--YIRGSWQFSFDGRKFLLFDSNNRKWTVVHAGARRMKEKWEKDSGLTTFFKMVSMRDC  162 (178)
T ss_dssp             CEEEEEEEEEECSSC--CCEEEEEEESSSSEEEEEETTTTEEEESSGGGHHHHHHHHHCHHHHHHHHHHHHTHH
T ss_pred             EEEEEEEEEEECCCC--CCCEEEEEECCCCEEEEEECCCCEEEECCHHHHHHHHHHHHHHHHHHHHHHHHHHHH
T ss_conf             689988877523787--211158872168514687768767984487899999998530889999998763124


No 96 
>d1neza2 d.19.1.1 (A:1-181) Class I MHC, alpha-1 and alpha-2 domains {Mouse (Mus musculus), tla(c), H-2 class}
Probab=95.40   E-value=0.16  Score=31.39  Aligned_columns=68  Identities=18%

Q ss_pred             EEEEEEEEE--CCCCCCCEEEEEEEEECCEEEEEEECCCCEEEECCCCCCCCHHHCCCCHHHHHHHHHHHCCCC
Q ss_conf             347878886--579962058998887576999998077774870173014032450688669776754203400
Q Psfainz_l4        4 EYRMDRCVF--TSPDLKDIEYYSSYNYNKIKYVEFSSSLGKFVGYNEVGVKQAEAWNKDQGQLAVWRAQKETYC   75 (84)
Q Consensus         4 ~y~~~~C~F--n~tel~dv~~i~ry~yNk~e~~rFdSdvGkfvg~TelG~~~Ae~wN~~~~~Le~~Ra~vdt~C   75 (84)
                      .+.+.-|.-  +++   -++...++-||.+.|+.||.+...+++.++-++...+.|+ +...+++.|+-.+.-|
T Consensus        95 lQ~~~GCel~~dg~---~~~g~~q~ayDG~D~i~ld~~~~tWta~~~~A~~~k~kWe-~~~~~~~~k~yL~~~C  164 (181)
T d1neza2          95 IQVMYGCEVEFFGS---LFRAYEQHGYDGQDYIALNEDLKTWTAADMAAEITRSKWE-QAGYTELRRTYLEGPC  164 (181)
T ss_dssp             EEEEEEEEEETTTT---EEEEEEEEEETTEEEEEECTTSSCEEESSHHHHHHHHHHH-HHTHHHHHHHHHHTHH
T ss_pred             EEEEEEEEECCCCC---EECCEEECCCCCCCCEEEECCCCEEEECCHHHHHHHHHHC-HHHHHHHHHHHHCCCC
T ss_conf             99988741126774---3044042130882101341678668606778988887513-1678989864331523


No 97 
>SUPFAM0021061 d.19.1 MHC antigen-recognition domain (54452) SCOP seed sequence: d1jk8a2.
Probab=95.38   E-value=0.049  Score=34.18  Aligned_columns=54  Identities=17%

Q ss_pred             EEEEEEEECCEEEEEEECCCCEEEECCCCCCCCHHHCCCCHHHHHHHHHHHCCCCCCCCCC
Q ss_conf             8998887576999998077774870173014032450688669776754203400377641
Q Psfainz_l4       21 EYYSSYNYNKIKYVEFSSSLGKFVGYNEVGVKQAEAWNKDQGQLAVWRAQKETYCQHNIGI   81 (84)
Q Consensus        21 ~~i~ry~yNk~e~~rFdSdvGkfvg~TelG~~~Ae~wN~~~~~Le~~Ra~vdt~CrhN~gv   81 (84)
                      ++...+.||.+++++|||+..+.++.++..   ++.|+.++.........    |++|+.+
T Consensus        19 ~~~~~~~~Dg~~~~~~D~~~~~~~~~~~~~---~~~~~~~~~~~~~~~~~----~~~~l~~   72 (84)
T SUPFAM0021061    19 EGVAVGGYDGEEFLYFDSDTKRWVPRLPWA---ADYWEWETQIALGNIQL----CKENLET   72 (84)
T ss_pred             CEEEEEEECCEEEEEEECCCCEEEECCHHH---HHHHHCCHHHHHHHHHH----HHHHHHH
T ss_conf             646998766826778635763577724123---02441145788999999----9999999


No 98 
>d1kcgc_ d.19.1.1 (C:) Class I MHC-related molecule Ulbp3 {Human (Homo sapiens)}
Probab=95.36   E-value=0.19  Score=31.06  Aligned_columns=72  Identities=17%

Q ss_pred             CEEEEEEEEEECCCCCCCEEEEEEEEECCEEEEEEECCCCEEEECCCCCCCCHHHCCCCHHHHHHHHHHHCCCC
Q ss_conf             30347878886579962058998887576999998077774870173014032450688669776754203400
Q Psfainz_l4        2 FLEYRMDRCVFTSPDLKDIEYYSSYNYNKIKYVEFSSSLGKFVGYNEVGVKQAEAWNKDQGQLAVWRAQKETYC   75 (84)
Q Consensus         2 f~~y~~~~C~Fn~tel~dv~~i~ry~yNk~e~~rFdSdvGkfvg~TelG~~~Ae~wN~~~~~Le~~Ra~vdt~C   75 (84)
                      ...+.+.-|.-+...  -++-...+-||.+.++.||.+.+.+++.+.-+....+.|++++...+..++-.+.-|
T Consensus        91 htlQ~~~GCel~~d~--~~~g~~~~~ydG~dfl~fd~~~~~W~~~~~~a~~~k~~w~~~~~~~~~~k~~l~~~C  162 (178)
T d1kcgc_          91 LTLQVRMSCECEADG--YIRGSWQFSFDGRKFLLFDSNNRKWTVVHAGARRMKEKWEKDSGLTTFFKMVSMRDC  162 (178)
T ss_dssp             CEEEEEEEEEECSSC--CCEEEEEEESSSSEEEEEETTTTEEEESSGGGHHHHHHHHHCHHHHHHHHHHHHTHH
T ss_pred             EEEEEEEEEEECCCC--CCEEEEEEECCCCEEEEEECCCCEEEECCHHHHHHHHHHHHHHHHHHHHHHHHHCHH
T ss_conf             799988876406787--300157761378413578767667982487899999998644899999998752214


No 99 
>d1kjva2 d.19.1.1 (A:1-181) Class I MHC, alpha-1 and alpha-2 domains {Rat (Rattus norvegicus), RT1-AA}
Probab=95.12   E-value=0.25  Score=30.42  Aligned_columns=70  Identities=16%

Q ss_pred             CEEEEEEEEEE--CCCCCCCEEEEEEEEECCEEEEEEECCCCEEEECCCCCCCCHHHCCCCHHHHHHHHHHHCCCC
Q ss_conf             30347878886--579962058998887576999998077774870173014032450688669776754203400
Q Psfainz_l4        2 FLEYRMDRCVF--TSPDLKDIEYYSSYNYNKIKYVEFSSSLGKFVGYNEVGVKQAEAWNKDQGQLAVWRAQKETYC   75 (84)
Q Consensus         2 f~~y~~~~C~F--n~tel~dv~~i~ry~yNk~e~~rFdSdvGkfvg~TelG~~~Ae~wN~~~~~Le~~Ra~vdt~C   75 (84)
                      ...+.+.-|.-  +++   .++....+-||.+.++.||.+...+++.++.++...+.||++.. .+..|.-.+.-|
T Consensus        93 HtlQ~~~GCE~~~dg~---~~~g~~~~~ydG~dfl~fd~~~~~w~~~~~~a~~~k~~w~~~~~-~~~~k~yl~~~C  164 (181)
T d1kjva2          93 HTIQEMYGCDVGSDGS---LLRGYEQFAYDGRDYIALNEDLKTWTAADFAARISRNKLERDGF-ADLHRAYLEGEC  164 (181)
T ss_dssp             CEEEEEEEEEECTTSC---EEEEEEEEEETTEEEEEECTTSSCEEECSHHHHHHHHHHHHTTH-HHHHHHHHHTHH
T ss_pred             EEEEEEEEEEECCCCC---EEEEEEEECCCCCEEEEEECCCCEEECCCHHHHHHHHHHHHHHH-HHHHHHHHHCCC
T ss_conf             4899987666647997---73004651337820025536744487188899999998522678-999876550322


No 100
>d1neza2 d.19.1.1 (A:1-181) Class I MHC, alpha-1 and alpha-2 domains {Mouse (Mus musculus), tla(c), H-2 class}
Probab=95.05   E-value=0.24  Score=30.47  Aligned_columns=68  Identities=18%

Q ss_pred             EEEEEEEEE--CCCCCCCEEEEEEEEECCEEEEEEECCCCEEEECCCCCCCCHHHCCCCHHHHHHHHHHHCCCC
Q ss_conf             347878886--579962058998887576999998077774870173014032450688669776754203400
Q Psfainz_l4        4 EYRMDRCVF--TSPDLKDIEYYSSYNYNKIKYVEFSSSLGKFVGYNEVGVKQAEAWNKDQGQLAVWRAQKETYC   75 (84)
Q Consensus         4 ~y~~~~C~F--n~tel~dv~~i~ry~yNk~e~~rFdSdvGkfvg~TelG~~~Ae~wN~~~~~Le~~Ra~vdt~C   75 (84)
                      .+.+.-|.-  +++   -.+-...+-||.+.|+.||.+...++|.++-+....+.|+ +....+..|+-.+.-|
T Consensus        95 lQ~~~GCe~~~dg~---~~~g~~q~ayDG~d~l~ld~~~~tW~a~~~~A~~~k~kWe-~~~~~~~~k~yL~~~C  164 (181)
T d1neza2          95 IQVMYGCEVEFFGS---LFRAYEQHGYDGQDYIALNEDLKTWTAADMAAEITRSKWE-QAGYTELRRTYLEGPC  164 (181)
T ss_dssp             EEEEEEEEEETTTT---EEEEEEEEEETTEEEEEECTTSSCEEESSHHHHHHHHHHH-HHTHHHHHHHHHHTHH
T ss_pred             EEEEEEEEECCCCC---EECCCEEECCCCHHHHEECCCCCEEECCCHHHHHHHHHHH-HHHHHHHHHHHHCCCC
T ss_conf             88766554406774---2056043031880231012677668507789999998740-1778999864440533


Done!
